# Supplementary material for: Bronchial epithelial transcriptome reveals dysregulated interferon and inflammatory responses to rhinovirus in exacerbation-prone pediatric asthma
Source: JCI Insight. 2025 Nov 11;10(24):e197711. doi: 10.1172/jci.insight.197711 (PMC12890530; doi:10.1172/jci.insight.197711)
Supplement: Supporting data values [file jciinsight-10-197711-s173.xlsx]

## Sheet: Fig1B
libid	donorId	Exacerbation	Time	log10viral_load
lib90563	T188	Severe Exacerbation	Post-Infection (Day 2)	4.10862
lib90565	T188	Severe Exacerbation	Post-Infection (Day 4)	3.84822
lib90567	T188	Severe Exacerbation	Pre-Infection (Day 0)	0
lib90568	T188	Severe Exacerbation	Post-Infection (Day 7)	3.85785
lib90570	T188	Severe Exacerbation	Post-Infection (Day 10)	4.06539
lib90572	T168	Severe Exacerbation	Post-Infection (Day 2)	4.838
lib90574	T168	Severe Exacerbation	Post-Infection (Day 4)	4.25383
lib90576	T168	Severe Exacerbation	Pre-Infection (Day 0)	0
lib90577	T168	Severe Exacerbation	Post-Infection (Day 7)	4.2296
lib90579	T168	Severe Exacerbation	Post-Infection (Day 10)	4.14747
lib90581	T192	Severe Exacerbation	Post-Infection (Day 2)	4.76622
lib90583	T192	Severe Exacerbation	Post-Infection (Day 4)	4.60499
lib90585	T192	Severe Exacerbation	Pre-Infection (Day 0)	0
lib90588	T192	Severe Exacerbation	Post-Infection (Day 10)	4.51772
lib90590	T182	Severe Exacerbation	Post-Infection (Day 2)	2.71197
lib90592	T182	Severe Exacerbation	Post-Infection (Day 4)	2.46069
lib90594	T182	Severe Exacerbation	Pre-Infection (Day 0)	0
lib90595	T182	Severe Exacerbation	Post-Infection (Day 7)	2.6343
lib90597	T182	Severe Exacerbation	Post-Infection (Day 10)	2.43283
lib90599	T193	No Severe Exacerbation	Post-Infection (Day 2)	1.62152
lib90601	T193	No Severe Exacerbation	Post-Infection (Day 4)	1.66622
lib90603	T193	No Severe Exacerbation	Pre-Infection (Day 0)	0
lib90604	T193	No Severe Exacerbation	Post-Infection (Day 7)	1.95336
lib90606	T193	No Severe Exacerbation	Post-Infection (Day 10)	1.80141
lib90608	T191	Severe Exacerbation	Post-Infection (Day 2)	3.36688
lib90610	T191	Severe Exacerbation	Post-Infection (Day 4)	3.15437
lib90612	T191	Severe Exacerbation	Pre-Infection (Day 0)	0
lib90613	T191	Severe Exacerbation	Post-Infection (Day 7)	2.91162
lib90615	T191	Severe Exacerbation	Post-Infection (Day 10)	2.99865
lib90617	T190	No Severe Exacerbation	Post-Infection (Day 2)	2.87003
lib90619	T190	No Severe Exacerbation	Post-Infection (Day 4)	2.2657
lib90621	T190	No Severe Exacerbation	Pre-Infection (Day 0)	0
lib90622	T190	No Severe Exacerbation	Post-Infection (Day 7)	2.35076
lib90624	T190	No Severe Exacerbation	Post-Infection (Day 10)	2.21913
lib90626	T194	Severe Exacerbation	Post-Infection (Day 2)	3.00374
lib90628	T194	Severe Exacerbation	Post-Infection (Day 4)	3.29919
lib90630	T194	Severe Exacerbation	Pre-Infection (Day 0)	0
lib90631	T194	Severe Exacerbation	Post-Infection (Day 7)	2.67
lib90633	T194	Severe Exacerbation	Post-Infection (Day 10)	2.72392
lib90635	T170	Severe Exacerbation	Post-Infection (Day 2)	3.83141
lib90637	T170	Severe Exacerbation	Post-Infection (Day 4)	3.7317
lib90639	T170	Severe Exacerbation	Pre-Infection (Day 0)	0
lib90640	T170	Severe Exacerbation	Post-Infection (Day 7)	3.91853
lib90642	T170	Severe Exacerbation	Post-Infection (Day 10)	3.55698
lib90644	T126	Severe Exacerbation	Post-Infection (Day 2)	3.30283
lib90646	T126	Severe Exacerbation	Post-Infection (Day 4)	3.0352
lib90648	T126	Severe Exacerbation	Pre-Infection (Day 0)	0
lib90649	T126	Severe Exacerbation	Post-Infection (Day 7)	3.09222
lib90651	T126	Severe Exacerbation	Post-Infection (Day 10)	3.11619
lib90653	T181	No Severe Exacerbation	Post-Infection (Day 2)	2.77275
lib90655	T181	No Severe Exacerbation	Post-Infection (Day 4)	2.5944
lib90657	T181	No Severe Exacerbation	Pre-Infection (Day 0)	0
lib90658	T181	No Severe Exacerbation	Post-Infection (Day 7)	2.63789
lib90660	T181	No Severe Exacerbation	Post-Infection (Day 10)	2.56538
lib90662	T185	No Severe Exacerbation	Post-Infection (Day 2)	2.86071
lib90664	T185	No Severe Exacerbation	Post-Infection (Day 4)	2.69916
lib90666	T185	No Severe Exacerbation	Pre-Infection (Day 0)	0
lib90667	T185	No Severe Exacerbation	Post-Infection (Day 7)	2.57775
lib90669	T185	No Severe Exacerbation	Post-Infection (Day 10)	2.87343
lib90671	T186	Severe Exacerbation	Post-Infection (Day 2)	2.96791
lib90673	T186	Severe Exacerbation	Post-Infection (Day 4)	3.35527
lib90675	T186	Severe Exacerbation	Pre-Infection (Day 0)	0
lib90676	T186	Severe Exacerbation	Post-Infection (Day 7)	2.69942
lib90678	T186	Severe Exacerbation	Post-Infection (Day 10)	2.98626
lib90680	T174	Severe Exacerbation	Post-Infection (Day 2)	4.13283
lib90682	T174	Severe Exacerbation	Post-Infection (Day 4)	3.81088
lib90684	T174	Severe Exacerbation	Pre-Infection (Day 0)	0
lib90685	T174	Severe Exacerbation	Post-Infection (Day 7)	3.95953
lib90687	T174	Severe Exacerbation	Post-Infection (Day 10)	3.76068
lib90689	T187	Severe Exacerbation	Post-Infection (Day 2)	3.0027
lib90691	T187	Severe Exacerbation	Post-Infection (Day 4)	2.89136
lib90693	T187	Severe Exacerbation	Pre-Infection (Day 0)	0
lib90694	T187	Severe Exacerbation	Post-Infection (Day 7)	3.34631
lib90696	T187	Severe Exacerbation	Post-Infection (Day 10)	3.37142
lib90698	T177	No Severe Exacerbation	Post-Infection (Day 2)	2.91111
lib90700	T177	No Severe Exacerbation	Post-Infection (Day 4)	2.72646
lib90702	T177	No Severe Exacerbation	Pre-Infection (Day 0)	0
lib90703	T177	No Severe Exacerbation	Post-Infection (Day 7)	2.66867
lib90705	T177	No Severe Exacerbation	Post-Infection (Day 10)	2.81978
lib90707	T179	Severe Exacerbation	Post-Infection (Day 2)	2.80765
lib90709	T179	Severe Exacerbation	Post-Infection (Day 4)	2.93262
lib90711	T179	Severe Exacerbation	Pre-Infection (Day 0)	0
lib90712	T179	Severe Exacerbation	Post-Infection (Day 7)	3.01519
lib90714	T179	Severe Exacerbation	Post-Infection (Day 10)	3.29554
lib90716	T195	No Severe Exacerbation	Post-Infection (Day 2)	2.87619
lib90718	T195	No Severe Exacerbation	Post-Infection (Day 4)	2.93308
lib90720	T195	No Severe Exacerbation	Pre-Infection (Day 0)	0
lib90721	T195	No Severe Exacerbation	Post-Infection (Day 7)	2.60163
lib90723	T195	No Severe Exacerbation	Post-Infection (Day 10)	2.40287
lib90725	T196	No Severe Exacerbation	Post-Infection (Day 2)	1.66354
lib90727	T196	No Severe Exacerbation	Post-Infection (Day 4)	1.84337
lib90729	T196	No Severe Exacerbation	Pre-Infection (Day 0)	0
lib90730	T196	No Severe Exacerbation	Post-Infection (Day 7)	1.69352
lib90732	T196	No Severe Exacerbation	Post-Infection (Day 10)	1.65078
lib90734	T197	No Severe Exacerbation	Post-Infection (Day 2)	2.60567
lib90736	T197	No Severe Exacerbation	Post-Infection (Day 4)	2.3043
lib90738	T197	No Severe Exacerbation	Pre-Infection (Day 0)	0
lib90739	T197	No Severe Exacerbation	Post-Infection (Day 7)	2.40296
lib90741	T197	No Severe Exacerbation	Post-Infection (Day 10)	2.35395
lib96537	T383	Healthy	Post-Infection (Day 2)	2.9991
lib96538	T383	Healthy	Pre-Infection (Day 0)	0
lib96539	T383	Healthy	Post-Infection (Day 4)	2.74109
lib96540	T383	Healthy	Post-Infection (Day 7)	2.72092
lib96541	T383	Healthy	Post-Infection (Day 10)	2.87995
lib96542	T198	Severe Exacerbation	Post-Infection (Day 2)	3.70778
lib96544	T198	Severe Exacerbation	Pre-Infection (Day 0)	0
lib96545	T198	Severe Exacerbation	Post-Infection (Day 4)	3.3897
lib96547	T198	Severe Exacerbation	Post-Infection (Day 7)	3.56575
lib96549	T198	Severe Exacerbation	Post-Infection (Day 10)	3.50182
lib96551	T199	Severe Exacerbation	Post-Infection (Day 2)	3.1781
lib96553	T199	Severe Exacerbation	Pre-Infection (Day 0)	0
lib96554	T199	Severe Exacerbation	Post-Infection (Day 4)	3.19267
lib96556	T199	Severe Exacerbation	Post-Infection (Day 7)	2.84507
lib96558	T199	Severe Exacerbation	Post-Infection (Day 10)	3.01745
lib96560	T163	Severe Exacerbation	Pre-Infection (Day 0)	0
lib96562	T163	Severe Exacerbation	Post-Infection (Day 2)	3.92362
lib96565	T163	Severe Exacerbation	Post-Infection (Day 4)	3.9236
lib96568	T163	Severe Exacerbation	Post-Infection (Day 7)	3.61271
lib96571	T163	Severe Exacerbation	Post-Infection (Day 10)	3.73196
lib96574	T184	No Severe Exacerbation	Pre-Infection (Day 0)	0
lib96576	T184	No Severe Exacerbation	Post-Infection (Day 2)	2.88033
lib96579	T184	No Severe Exacerbation	Post-Infection (Day 4)	3.39001
lib96582	T184	No Severe Exacerbation	Post-Infection (Day 7)	2.96555
lib96585	T184	No Severe Exacerbation	Post-Infection (Day 10)	2.82361
lib96588	T3027	Healthy	Pre-Infection (Day 0)	0
lib96590	T3027	Healthy	Post-Infection (Day 2)	2.39569
lib96593	T3027	Healthy	Post-Infection (Day 4)	2.00468
lib96596	T3027	Healthy	Post-Infection (Day 7)	2.42027
lib96599	T3027	Healthy	Post-Infection (Day 10)	2.21949
lib96602	T183	Severe Exacerbation	Pre-Infection (Day 0)	0
lib96604	T183	Severe Exacerbation	Post-Infection (Day 2)	3.74872
lib96610	T183	Severe Exacerbation	Post-Infection (Day 7)	3.52005
lib96613	T183	Severe Exacerbation	Post-Infection (Day 10)	3.69292
lib96616	T3030	Healthy	Pre-Infection (Day 0)	0
lib96618	T3030	Healthy	Post-Infection (Day 2)	3.23073
lib96621	T3030	Healthy	Post-Infection (Day 4)	3.38242
lib96624	T3030	Healthy	Post-Infection (Day 7)	2.94954
lib96627	T3030	Healthy	Post-Infection (Day 10)	3.10853
lib96630	T1001	Severe Exacerbation	Pre-Infection (Day 0)	0
lib96632	T1001	Severe Exacerbation	Post-Infection (Day 2)	3.20703
lib96635	T1001	Severe Exacerbation	Post-Infection (Day 4)	3.00138
lib96638	T1001	Severe Exacerbation	Post-Infection (Day 7)	2.87751
lib96641	T1001	Severe Exacerbation	Post-Infection (Day 10)	3.00023
lib96644	T1002	Severe Exacerbation	Pre-Infection (Day 0)	0
lib96646	T1002	Severe Exacerbation	Post-Infection (Day 2)	2.86259
lib96649	T1002	Severe Exacerbation	Post-Infection (Day 4)	2.77019
lib96652	T1002	Severe Exacerbation	Post-Infection (Day 7)	2.77289
lib96655	T1002	Severe Exacerbation	Post-Infection (Day 10)	2.45165
lib96658	T173	No Severe Exacerbation	Pre-Infection (Day 0)	0
lib96660	T173	No Severe Exacerbation	Post-Infection (Day 2)	2.79599
lib96663	T173	No Severe Exacerbation	Post-Infection (Day 4)	2.55038
lib96666	T173	No Severe Exacerbation	Post-Infection (Day 7)	2.74979
lib96669	T173	No Severe Exacerbation	Post-Infection (Day 10)	2.54437
lib96672	T175	Severe Exacerbation	Pre-Infection (Day 0)	0
lib96674	T175	Severe Exacerbation	Post-Infection (Day 2)	3.01484
lib96677	T175	Severe Exacerbation	Post-Infection (Day 4)	2.7725
lib96680	T175	Severe Exacerbation	Post-Infection (Day 7)	2.69255
lib96683	T175	Severe Exacerbation	Post-Infection (Day 10)	2.57801
lib96686	T1003	No Severe Exacerbation	Pre-Infection (Day 0)	0
lib96688	T1003	No Severe Exacerbation	Post-Infection (Day 2)	1.79991
lib96691	T1003	No Severe Exacerbation	Post-Infection (Day 4)	2.32617
lib96694	T1003	No Severe Exacerbation	Post-Infection (Day 7)	2.23173
lib96697	T1003	No Severe Exacerbation	Post-Infection (Day 10)	2.50625
lib96700	T1004	No Severe Exacerbation	Pre-Infection (Day 0)	0
lib96702	T1004	No Severe Exacerbation	Post-Infection (Day 2)	2.73885
lib96705	T1004	No Severe Exacerbation	Post-Infection (Day 4)	2.80569
lib96708	T1004	No Severe Exacerbation	Post-Infection (Day 7)	2.37542
lib96711	T1004	No Severe Exacerbation	Post-Infection (Day 10)	2.78017
lib96714	T1005	Severe Exacerbation	Pre-Infection (Day 0)	0
lib96716	T1005	Severe Exacerbation	Post-Infection (Day 2)	2.07634
lib96719	T1005	Severe Exacerbation	Post-Infection (Day 4)	1.58824
lib96722	T1005	Severe Exacerbation	Post-Infection (Day 7)	1.688
lib96725	T1005	Severe Exacerbation	Post-Infection (Day 10)	1.85646
lib96728	T161	Severe Exacerbation	Pre-Infection (Day 0)	0
lib96730	T161	Severe Exacerbation	Post-Infection (Day 2)	3.28336
lib96733	T161	Severe Exacerbation	Post-Infection (Day 4)	3.11229
lib96736	T161	Severe Exacerbation	Post-Infection (Day 7)	3.37065
lib96739	T161	Severe Exacerbation	Post-Infection (Day 10)	3.12167
lib96742	T176	Severe Exacerbation	Pre-Infection (Day 0)	0
lib96744	T176	Severe Exacerbation	Post-Infection (Day 2)	4.01498
lib96747	T176	Severe Exacerbation	Post-Infection (Day 4)	3.81512
lib96750	T176	Severe Exacerbation	Post-Infection (Day 7)	3.74476
lib96753	T176	Severe Exacerbation	Post-Infection (Day 10)	3.95272
lib96756	T1006	Severe Exacerbation	Pre-Infection (Day 0)	0
lib96758	T1006	Severe Exacerbation	Post-Infection (Day 2)	3.19685
lib96761	T1006	Severe Exacerbation	Post-Infection (Day 4)	3.05807
lib96764	T1006	Severe Exacerbation	Post-Infection (Day 7)	3.0688
lib96767	T1006	Severe Exacerbation	Post-Infection (Day 10)	3.14803
lib96770	T1007	No Severe Exacerbation	Pre-Infection (Day 0)	0
lib96772	T1007	No Severe Exacerbation	Post-Infection (Day 2)	2.89682
lib96775	T1007	No Severe Exacerbation	Post-Infection (Day 4)	2.41496
lib96778	T1007	No Severe Exacerbation	Post-Infection (Day 7)	2.97258
lib96781	T1007	No Severe Exacerbation	Post-Infection (Day 10)	2.95392
lib96784	T137	No Severe Exacerbation	Pre-Infection (Day 0)	0
lib96786	T137	No Severe Exacerbation	Post-Infection (Day 2)	3.03816
lib96789	T137	No Severe Exacerbation	Post-Infection (Day 4)	2.86915
lib96792	T137	No Severe Exacerbation	Post-Infection (Day 7)	2.80494
lib96795	T137	No Severe Exacerbation	Post-Infection (Day 10)	3.01789

## Sheet: Fig1C
Module	Healthy_Control	Healthy_48hr	Healthy_96hr	Healthy_7Day	Healthy_10Day	No Severe Exacerbation_Control	No Severe Exacerbation_48hr	No Severe Exacerbation_96hr	No Severe Exacerbation_7Day	No Severe Exacerbation_10Day	Severe Exacerbation_Control	Severe Exacerbation_48hr	Severe Exacerbation_96hr	Severe Exacerbation_7Day	Severe Exacerbation_10Day
Laminin Interactions (m06)	3.09068	3.14699	3.05868	3.04615	3.06814	3.69041	3.75816	3.7226	3.68771	3.71813	3.51886	3.73354	3.68307	3.54062	3.60015
EIF2 Pathway (m27)	3.49532	3.54198	3.44411	3.48428	3.44645	3.60618	3.69991	3.67438	3.63821	3.51948	3.64568	3.9512	3.81215	3.68358	3.65026
Interferon Respose (m09)	3.00764	4.18955	3.47839	3.27986	3.16386	3.27863	4.371	3.69813	3.45047	3.43992	3.17006	5.13198	4.18264	3.68562	3.60767
Mitotic G1 Phase And G1 S Transition (m30)	4.64721	4.83748	4.771	4.64093	4.64785	4.74176	4.98682	4.86721	4.81415	4.6643	4.6457	5.18002	4.95466	4.78458	4.72508
Cell2cell Pathway (m18)	-1.07997	-1.19595	-1.30388	-1.0962	-1.23101	-1.0936	-1.06884	-1.11442	-1.12755	-1.01907	-1.08088	-0.860552	-1.07271	-1.1313	-1.0364
Epithelial Remodeling and Inflammation (m02)	3.36229	3.64845	3.46397	3.39977	3.41614	3.9207	4.18813	4.00864	3.91332	4.0887	3.78602	4.38853	4.1877	3.94362	3.94863
Stress Response (m15)	3.54425	3.70808	3.61212	3.53738	3.54995	3.62033	3.81565	3.67341	3.57726	3.70023	3.6216	4.12553	3.90489	3.78586	3.69084
Response To Metal Ions (m23)	4.94176	5.07074	5.03467	5.00609	4.92832	4.78594	4.90234	4.82301	4.75677	4.87743	4.85557	5.10936	4.93756	4.93588	4.8671
Lateral Sprouting from an Epithelium (m41)	1.97851	1.76568	1.87318	1.93617	1.96749	2.25878	2.09746	2.07787	2.20976	2.30595	2.29755	1.84565	1.9831	2.1919	2.27192
Primary Metabolic Process (m31)	5.44219	5.34848	5.45115	5.48425	5.45168	5.45978	5.37914	5.42257	5.41675	5.50588	5.49698	5.16831	5.37127	5.37486	5.43759
Cellular Metabolism (m39)	4.99088	4.78969	4.88798	4.99172	4.96977	4.87823	4.5672	4.77532	4.84012	4.85672	4.89389	4.18514	4.59063	4.78606	4.81622
Cilium Assembly (m17)	5.84359	5.70844	5.752	5.84682	5.82718	5.61808	5.45046	5.55572	5.64456	5.46683	5.65588	5.31628	5.33582	5.53759	5.57093
Cellular Transcriptional Activity (m22)	5.18263	5.02057	5.08384	5.14577	5.15264	5.04987	4.89477	5.01478	5.08316	4.92358	5.04228	4.60689	4.81131	4.88038	4.95818
Purine Containing Compound Salvage (m20)	4.28538	4.16041	4.24684	4.25468	4.25122	4.49811	4.4289	4.47769	4.50314	4.38984	4.37512	4.16679	4.28887	4.29916	4.37454
PRC2 Pathway (m29)	3.58712	3.55906	3.60181	3.62547	3.65243	3.42842	3.35177	3.38793	3.4133	3.46333	3.37778	3.08897	3.12229	3.2388	3.28875
Response to Wounding (m38)	3.10684	2.8976	2.99836	3.05906	3.01466	2.70892	2.61102	2.69059	2.71966	2.67601	3.07043	2.63861	2.79748	2.90409	2.94369
Beta Oxidation Of Very Long Chain Fatty Acids (m42)	1.77	1.66052	1.64298	1.74549	1.75916	1.10403	1.08702	1.14788	1.14114	1.17195	1.4174	1.30433	1.24306	1.36082	1.37913
Ribosome (m05)	5.55361	5.48482	5.53514	5.53587	5.52646	5.41391	5.35735	5.37897	5.34849	5.51945	5.48311	5.32774	5.41811	5.52418	5.46311
Mitochondrion Organization (m40)	5.00918	4.99765	5.08399	4.9798	4.9948	5.01584	5.00267	5.01413	4.99222	5.05425	5.00798	4.92935	5.10749	5.13739	5.04051

## Sheet: Fig1D
libid	donorId	Exacerbation	Time	log10viral_load	module_09
lib90563	T188	Severe Exacerbation	Post-Infection (Day 2)	4.10862	5.56205
lib90565	T188	Severe Exacerbation	Post-Infection (Day 4)	3.84822	4.3723
lib90567	T188	Severe Exacerbation	Pre-Infection (Day 0)	0	3.09404
lib90568	T188	Severe Exacerbation	Post-Infection (Day 7)	3.85785	4.04508
lib90570	T188	Severe Exacerbation	Post-Infection (Day 10)	4.06539	4.09101
lib90572	T168	Severe Exacerbation	Post-Infection (Day 2)	4.838	5.71197
lib90574	T168	Severe Exacerbation	Post-Infection (Day 4)	4.25383	4.53946
lib90576	T168	Severe Exacerbation	Pre-Infection (Day 0)	0	3.3669
lib90577	T168	Severe Exacerbation	Post-Infection (Day 7)	4.2296	4.06537
lib90579	T168	Severe Exacerbation	Post-Infection (Day 10)	4.14747	3.68723
lib90581	T192	Severe Exacerbation	Post-Infection (Day 2)	4.76622	6.08676
lib90583	T192	Severe Exacerbation	Post-Infection (Day 4)	4.60499	4.8023
lib90585	T192	Severe Exacerbation	Pre-Infection (Day 0)	0	2.97586
lib90588	T192	Severe Exacerbation	Post-Infection (Day 10)	4.51772	4.13981
lib90590	T182	Severe Exacerbation	Post-Infection (Day 2)	2.71197	3.98094
lib90592	T182	Severe Exacerbation	Post-Infection (Day 4)	2.46069	3.408
lib90594	T182	Severe Exacerbation	Pre-Infection (Day 0)	0	3.16335
lib90595	T182	Severe Exacerbation	Post-Infection (Day 7)	2.6343	3.17973
lib90597	T182	Severe Exacerbation	Post-Infection (Day 10)	2.43283	3.11439
lib90599	T193	No Severe Exacerbation	Post-Infection (Day 2)	1.62152	3.87015
lib90601	T193	No Severe Exacerbation	Post-Infection (Day 4)	1.66622	3.58532
lib90603	T193	No Severe Exacerbation	Pre-Infection (Day 0)	0	3.36619
lib90604	T193	No Severe Exacerbation	Post-Infection (Day 7)	1.95336	3.51645
lib90606	T193	No Severe Exacerbation	Post-Infection (Day 10)	1.80141	3.43309
lib90608	T191	Severe Exacerbation	Post-Infection (Day 2)	3.36688	5.35042
lib90610	T191	Severe Exacerbation	Post-Infection (Day 4)	3.15437	4.40394
lib90612	T191	Severe Exacerbation	Pre-Infection (Day 0)	0	3.08293
lib90613	T191	Severe Exacerbation	Post-Infection (Day 7)	2.91162	3.55815
lib90615	T191	Severe Exacerbation	Post-Infection (Day 10)	2.99865	3.38783
lib90617	T190	No Severe Exacerbation	Post-Infection (Day 2)	2.87003	4.53927
lib90619	T190	No Severe Exacerbation	Post-Infection (Day 4)	2.2657	3.54155
lib90621	T190	No Severe Exacerbation	Pre-Infection (Day 0)	0	2.88809
lib90622	T190	No Severe Exacerbation	Post-Infection (Day 7)	2.35076	3.14968
lib90624	T190	No Severe Exacerbation	Post-Infection (Day 10)	2.21913	2.89151
lib90626	T194	Severe Exacerbation	Post-Infection (Day 2)	3.00374	3.81221
lib90628	T194	Severe Exacerbation	Post-Infection (Day 4)	3.29919	3.43273
lib90630	T194	Severe Exacerbation	Pre-Infection (Day 0)	0	3.0286
lib90631	T194	Severe Exacerbation	Post-Infection (Day 7)	2.67	3.06287
lib90633	T194	Severe Exacerbation	Post-Infection (Day 10)	2.72392	2.95736
lib90635	T170	Severe Exacerbation	Post-Infection (Day 2)	3.83141	5.49946
lib90637	T170	Severe Exacerbation	Post-Infection (Day 4)	3.7317	5.20109
lib90639	T170	Severe Exacerbation	Pre-Infection (Day 0)	0	3.07349
lib90640	T170	Severe Exacerbation	Post-Infection (Day 7)	3.91853	3.98895
lib90642	T170	Severe Exacerbation	Post-Infection (Day 10)	3.55698	3.85145
lib90644	T126	Severe Exacerbation	Post-Infection (Day 2)	3.30283	5.09399
lib90646	T126	Severe Exacerbation	Post-Infection (Day 4)	3.0352	4.17239
lib90648	T126	Severe Exacerbation	Pre-Infection (Day 0)	0	3.33342
lib90649	T126	Severe Exacerbation	Post-Infection (Day 7)	3.09222	3.83248
lib90651	T126	Severe Exacerbation	Post-Infection (Day 10)	3.11619	3.6668
lib90653	T181	No Severe Exacerbation	Post-Infection (Day 2)	2.77275	4.12285
lib90655	T181	No Severe Exacerbation	Post-Infection (Day 4)	2.5944	3.71965
lib90657	T181	No Severe Exacerbation	Pre-Infection (Day 0)	0	3.19329
lib90658	T181	No Severe Exacerbation	Post-Infection (Day 7)	2.63789	3.55488
lib90660	T181	No Severe Exacerbation	Post-Infection (Day 10)	2.56538	3.427
lib90662	T185	No Severe Exacerbation	Post-Infection (Day 2)	2.86071	4.56249
lib90664	T185	No Severe Exacerbation	Post-Infection (Day 4)	2.69916	3.67748
lib90666	T185	No Severe Exacerbation	Pre-Infection (Day 0)	0	3.1697
lib90667	T185	No Severe Exacerbation	Post-Infection (Day 7)	2.57775	3.36133
lib90669	T185	No Severe Exacerbation	Post-Infection (Day 10)	2.87343	3.66821
lib90671	T186	Severe Exacerbation	Post-Infection (Day 2)	2.96791	5.02155
lib90673	T186	Severe Exacerbation	Post-Infection (Day 4)	3.35527	4.27385
lib90675	T186	Severe Exacerbation	Pre-Infection (Day 0)	0	3.00944
lib90676	T186	Severe Exacerbation	Post-Infection (Day 7)	2.69942	3.3205
lib90678	T186	Severe Exacerbation	Post-Infection (Day 10)	2.98626	3.3584
lib90680	T174	Severe Exacerbation	Post-Infection (Day 2)	4.13283	6.19319
lib90682	T174	Severe Exacerbation	Post-Infection (Day 4)	3.81088	4.62059
lib90684	T174	Severe Exacerbation	Pre-Infection (Day 0)	0	3.02635
lib90685	T174	Severe Exacerbation	Post-Infection (Day 7)	3.95953	3.92898
lib90687	T174	Severe Exacerbation	Post-Infection (Day 10)	3.76068	3.7131
lib90689	T187	Severe Exacerbation	Post-Infection (Day 2)	3.0027	4.66447
lib90691	T187	Severe Exacerbation	Post-Infection (Day 4)	2.89136	3.77123
lib90693	T187	Severe Exacerbation	Pre-Infection (Day 0)	0	3.1397
lib90694	T187	Severe Exacerbation	Post-Infection (Day 7)	3.34631	3.63103
lib90696	T187	Severe Exacerbation	Post-Infection (Day 10)	3.37142	3.52026
lib90698	T177	No Severe Exacerbation	Post-Infection (Day 2)	2.91111	4.32552
lib90700	T177	No Severe Exacerbation	Post-Infection (Day 4)	2.72646	3.74267
lib90702	T177	No Severe Exacerbation	Pre-Infection (Day 0)	0	3.21455
lib90703	T177	No Severe Exacerbation	Post-Infection (Day 7)	2.66867	3.60655
lib90705	T177	No Severe Exacerbation	Post-Infection (Day 10)	2.81978	3.58326
lib90707	T179	Severe Exacerbation	Post-Infection (Day 2)	2.80765	4.6777
lib90709	T179	Severe Exacerbation	Post-Infection (Day 4)	2.93262	3.85581
lib90711	T179	Severe Exacerbation	Pre-Infection (Day 0)	0	3.25445
lib90712	T179	Severe Exacerbation	Post-Infection (Day 7)	3.01519	3.67674
lib90714	T179	Severe Exacerbation	Post-Infection (Day 10)	3.29554	4.22775
lib90716	T195	No Severe Exacerbation	Post-Infection (Day 2)	2.87619	3.58105
lib90718	T195	No Severe Exacerbation	Post-Infection (Day 4)	2.93308	3.06671
lib90720	T195	No Severe Exacerbation	Pre-Infection (Day 0)	0	3.10145
lib90721	T195	No Severe Exacerbation	Post-Infection (Day 7)	2.60163	2.98329
lib90723	T195	No Severe Exacerbation	Post-Infection (Day 10)	2.40287	3.25861
lib90725	T196	No Severe Exacerbation	Post-Infection (Day 2)	1.66354	3.04999
lib90727	T196	No Severe Exacerbation	Post-Infection (Day 4)	1.84337	2.8934
lib90729	T196	No Severe Exacerbation	Pre-Infection (Day 0)	0	2.94492
lib90730	T196	No Severe Exacerbation	Post-Infection (Day 7)	1.69352	3.04518
lib90732	T196	No Severe Exacerbation	Post-Infection (Day 10)	1.65078	2.97982
lib90734	T197	No Severe Exacerbation	Post-Infection (Day 2)	2.60567	3.49796
lib90736	T197	No Severe Exacerbation	Post-Infection (Day 4)	2.3043	3.37757
lib90738	T197	No Severe Exacerbation	Pre-Infection (Day 0)	0	2.74512
lib90739	T197	No Severe Exacerbation	Post-Infection (Day 7)	2.40296	3.01845
lib90741	T197	No Severe Exacerbation	Post-Infection (Day 10)	2.35395	2.9931
lib96537	T383	Healthy	Post-Infection (Day 2)	2.9991	3.47678
lib96538	T383	Healthy	Pre-Infection (Day 0)	0	2.99766
lib96539	T383	Healthy	Post-Infection (Day 4)	2.74109	3.41217
lib96540	T383	Healthy	Post-Infection (Day 7)	2.72092	3.15589
lib96541	T383	Healthy	Post-Infection (Day 10)	2.87995	3.19815
lib96542	T198	Severe Exacerbation	Post-Infection (Day 2)	3.70778	5.45681
lib96544	T198	Severe Exacerbation	Pre-Infection (Day 0)	0	3.29726
lib96545	T198	Severe Exacerbation	Post-Infection (Day 4)	3.3897	3.92559
lib96547	T198	Severe Exacerbation	Post-Infection (Day 7)	3.56575	3.59464
lib96549	T198	Severe Exacerbation	Post-Infection (Day 10)	3.50182	3.50214
lib96551	T199	Severe Exacerbation	Post-Infection (Day 2)	3.1781	5.54271
lib96553	T199	Severe Exacerbation	Pre-Infection (Day 0)	0	3.27169
lib96554	T199	Severe Exacerbation	Post-Infection (Day 4)	3.19267	4.30483
lib96556	T199	Severe Exacerbation	Post-Infection (Day 7)	2.84507	3.80921
lib96558	T199	Severe Exacerbation	Post-Infection (Day 10)	3.01745	3.7158
lib96560	T163	Severe Exacerbation	Pre-Infection (Day 0)	0	2.99653
lib96562	T163	Severe Exacerbation	Post-Infection (Day 2)	3.92362	5.79851
lib96565	T163	Severe Exacerbation	Post-Infection (Day 4)	3.9236	4.41157
lib96568	T163	Severe Exacerbation	Post-Infection (Day 7)	3.61271	3.68383
lib96571	T163	Severe Exacerbation	Post-Infection (Day 10)	3.73196	3.51936
lib96574	T184	No Severe Exacerbation	Pre-Infection (Day 0)	0	3.67806
lib96576	T184	No Severe Exacerbation	Post-Infection (Day 2)	2.88033	5.18228
lib96579	T184	No Severe Exacerbation	Post-Infection (Day 4)	3.39001	4.36683
lib96582	T184	No Severe Exacerbation	Post-Infection (Day 7)	2.96555	3.91719
lib96585	T184	No Severe Exacerbation	Post-Infection (Day 10)	2.82361	3.79095
lib96588	T3027	Healthy	Pre-Infection (Day 0)	0	3.02894
lib96590	T3027	Healthy	Post-Infection (Day 2)	2.39569	3.99615
lib96593	T3027	Healthy	Post-Infection (Day 4)	2.00468	3.02396
lib96596	T3027	Healthy	Post-Infection (Day 7)	2.42027	3.1852
lib96599	T3027	Healthy	Post-Infection (Day 10)	2.21949	3.0026
lib96602	T183	Severe Exacerbation	Pre-Infection (Day 0)	0	3.21457
lib96604	T183	Severe Exacerbation	Post-Infection (Day 2)	3.74872	5.94233
lib96610	T183	Severe Exacerbation	Post-Infection (Day 7)	3.52005	3.71907
lib96613	T183	Severe Exacerbation	Post-Infection (Day 10)	3.69292	3.83938
lib96616	T3030	Healthy	Pre-Infection (Day 0)	0	2.99632
lib96618	T3030	Healthy	Post-Infection (Day 2)	3.23073	5.09573
lib96621	T3030	Healthy	Post-Infection (Day 4)	3.38242	3.99903
lib96624	T3030	Healthy	Post-Infection (Day 7)	2.94954	3.4985
lib96627	T3030	Healthy	Post-Infection (Day 10)	3.10853	3.29082
lib96630	T1001	Severe Exacerbation	Pre-Infection (Day 0)	0	3.66686
lib96632	T1001	Severe Exacerbation	Post-Infection (Day 2)	3.20703	4.69697
lib96635	T1001	Severe Exacerbation	Post-Infection (Day 4)	3.00138	4.1431
lib96638	T1001	Severe Exacerbation	Post-Infection (Day 7)	2.87751	3.99653
lib96641	T1001	Severe Exacerbation	Post-Infection (Day 10)	3.00023	3.73068
lib96644	T1002	Severe Exacerbation	Pre-Infection (Day 0)	0	3.07248
lib96646	T1002	Severe Exacerbation	Post-Infection (Day 2)	2.86259	3.9997
lib96649	T1002	Severe Exacerbation	Post-Infection (Day 4)	2.77019	3.52593
lib96652	T1002	Severe Exacerbation	Post-Infection (Day 7)	2.77289	3.40879
lib96655	T1002	Severe Exacerbation	Post-Infection (Day 10)	2.45165	2.84405
lib96658	T173	No Severe Exacerbation	Pre-Infection (Day 0)	0	3.7064
lib96660	T173	No Severe Exacerbation	Post-Infection (Day 2)	2.79599	4.71012
lib96663	T173	No Severe Exacerbation	Post-Infection (Day 4)	2.55038	4.05986
lib96666	T173	No Severe Exacerbation	Post-Infection (Day 7)	2.74979	3.8642
lib96669	T173	No Severe Exacerbation	Post-Infection (Day 10)	2.54437	3.73889
lib96672	T175	Severe Exacerbation	Pre-Infection (Day 0)	0	3.18
lib96674	T175	Severe Exacerbation	Post-Infection (Day 2)	3.01484	5.68659
lib96677	T175	Severe Exacerbation	Post-Infection (Day 4)	2.7725	4.56959
lib96680	T175	Severe Exacerbation	Post-Infection (Day 7)	2.69255	4.10218
lib96683	T175	Severe Exacerbation	Post-Infection (Day 10)	2.57801	4.13285
lib96686	T1003	No Severe Exacerbation	Pre-Infection (Day 0)	0	3.46209
lib96688	T1003	No Severe Exacerbation	Post-Infection (Day 2)	1.79991	4.09899
lib96691	T1003	No Severe Exacerbation	Post-Infection (Day 4)	2.32617	3.60848
lib96694	T1003	No Severe Exacerbation	Post-Infection (Day 7)	2.23173	3.31464
lib96697	T1003	No Severe Exacerbation	Post-Infection (Day 10)	2.50625	3.56346
lib96700	T1004	No Severe Exacerbation	Pre-Infection (Day 0)	0	3.25467
lib96702	T1004	No Severe Exacerbation	Post-Infection (Day 2)	2.73885	4.68114
lib96705	T1004	No Severe Exacerbation	Post-Infection (Day 4)	2.80569	3.93449
lib96708	T1004	No Severe Exacerbation	Post-Infection (Day 7)	2.37542	3.58366
lib96711	T1004	No Severe Exacerbation	Post-Infection (Day 10)	2.78017	3.67059
lib96714	T1005	Severe Exacerbation	Pre-Infection (Day 0)	0	2.91622
lib96716	T1005	Severe Exacerbation	Post-Infection (Day 2)	2.07634	3.06928
lib96719	T1005	Severe Exacerbation	Post-Infection (Day 4)	1.58824	2.97586
lib96722	T1005	Severe Exacerbation	Post-Infection (Day 7)	1.688	2.9119
lib96725	T1005	Severe Exacerbation	Post-Infection (Day 10)	1.85646	2.92437
lib96728	T161	Severe Exacerbation	Pre-Infection (Day 0)	0	3.60963
lib96730	T161	Severe Exacerbation	Post-Infection (Day 2)	3.28336	5.05816
lib96733	T161	Severe Exacerbation	Post-Infection (Day 4)	3.11229	4.2523
lib96736	T161	Severe Exacerbation	Post-Infection (Day 7)	3.37065	3.81888
lib96739	T161	Severe Exacerbation	Post-Infection (Day 10)	3.12167	3.74585
lib96742	T176	Severe Exacerbation	Pre-Infection (Day 0)	0	2.9498
lib96744	T176	Severe Exacerbation	Post-Infection (Day 2)	4.01498	5.8372
lib96747	T176	Severe Exacerbation	Post-Infection (Day 4)	3.81512	4.99447
lib96750	T176	Severe Exacerbation	Post-Infection (Day 7)	3.74476	3.91936
lib96753	T176	Severe Exacerbation	Post-Infection (Day 10)	3.95272	3.79653
lib96756	T1006	Severe Exacerbation	Pre-Infection (Day 0)	0	3.18782
lib96758	T1006	Severe Exacerbation	Post-Infection (Day 2)	3.19685	5.29251
lib96761	T1006	Severe Exacerbation	Post-Infection (Day 4)	3.05807	4.0611
lib96764	T1006	Severe Exacerbation	Post-Infection (Day 7)	3.0688	3.82943
lib96767	T1006	Severe Exacerbation	Post-Infection (Day 10)	3.14803	3.50996
lib96770	T1007	No Severe Exacerbation	Pre-Infection (Day 0)	0	3.51941
lib96772	T1007	No Severe Exacerbation	Post-Infection (Day 2)	2.89682	5.43757
lib96775	T1007	No Severe Exacerbation	Post-Infection (Day 4)	2.41496	4.12113
lib96778	T1007	No Severe Exacerbation	Post-Infection (Day 7)	2.97258	3.67903
lib96781	T1007	No Severe Exacerbation	Post-Infection (Day 10)	2.95392	3.62662
lib96784	T137	No Severe Exacerbation	Pre-Infection (Day 0)	0	3.65686
lib96786	T137	No Severe Exacerbation	Post-Infection (Day 2)	3.03816	5.53457
lib96789	T137	No Severe Exacerbation	Post-Infection (Day 4)	2.86915	4.07874
lib96792	T137	No Severe Exacerbation	Post-Infection (Day 7)	2.80494	3.71203
lib96795	T137	No Severe Exacerbation	Post-Infection (Day 10)	3.01789	3.53381

## Sheet: Fig1E
libid	donorId	Exacerbation	Time	log10viral_load	module_02
lib90563	T188	Severe Exacerbation	Post-Infection (Day 2)	4.10862	4.41254
lib90565	T188	Severe Exacerbation	Post-Infection (Day 4)	3.84822	3.83349
lib90567	T188	Severe Exacerbation	Pre-Infection (Day 0)	0	3.44554
lib90568	T188	Severe Exacerbation	Post-Infection (Day 7)	3.85785	3.58469
lib90570	T188	Severe Exacerbation	Post-Infection (Day 10)	4.06539	3.76817
lib90572	T168	Severe Exacerbation	Post-Infection (Day 2)	4.838	5.05218
lib90574	T168	Severe Exacerbation	Post-Infection (Day 4)	4.25383	4.78409
lib90576	T168	Severe Exacerbation	Pre-Infection (Day 0)	0	3.94833
lib90577	T168	Severe Exacerbation	Post-Infection (Day 7)	4.2296	4.4816
lib90579	T168	Severe Exacerbation	Post-Infection (Day 10)	4.14747	4.24466
lib90581	T192	Severe Exacerbation	Post-Infection (Day 2)	4.76622	4.98922
lib90583	T192	Severe Exacerbation	Post-Infection (Day 4)	4.60499	4.61784
lib90585	T192	Severe Exacerbation	Pre-Infection (Day 0)	0	3.61966
lib90588	T192	Severe Exacerbation	Post-Infection (Day 10)	4.51772	4.28773
lib90590	T182	Severe Exacerbation	Post-Infection (Day 2)	2.71197	4.04907
lib90592	T182	Severe Exacerbation	Post-Infection (Day 4)	2.46069	3.96256
lib90594	T182	Severe Exacerbation	Pre-Infection (Day 0)	0	3.89666
lib90595	T182	Severe Exacerbation	Post-Infection (Day 7)	2.6343	3.97684
lib90597	T182	Severe Exacerbation	Post-Infection (Day 10)	2.43283	3.78099
lib90599	T193	No Severe Exacerbation	Post-Infection (Day 2)	1.62152	5.10567
lib90601	T193	No Severe Exacerbation	Post-Infection (Day 4)	1.66622	5.08214
lib90603	T193	No Severe Exacerbation	Pre-Infection (Day 0)	0	5.09484
lib90604	T193	No Severe Exacerbation	Post-Infection (Day 7)	1.95336	5.107
lib90606	T193	No Severe Exacerbation	Post-Infection (Day 10)	1.80141	5.07087
lib90608	T191	Severe Exacerbation	Post-Infection (Day 2)	3.36688	4.3825
lib90610	T191	Severe Exacerbation	Post-Infection (Day 4)	3.15437	4.19774
lib90612	T191	Severe Exacerbation	Pre-Infection (Day 0)	0	3.90927
lib90613	T191	Severe Exacerbation	Post-Infection (Day 7)	2.91162	3.88327
lib90615	T191	Severe Exacerbation	Post-Infection (Day 10)	2.99865	3.67426
lib90617	T190	No Severe Exacerbation	Post-Infection (Day 2)	2.87003	3.66233
lib90619	T190	No Severe Exacerbation	Post-Infection (Day 4)	2.2657	3.4321
lib90621	T190	No Severe Exacerbation	Pre-Infection (Day 0)	0	3.26868
lib90622	T190	No Severe Exacerbation	Post-Infection (Day 7)	2.35076	3.28869
lib90624	T190	No Severe Exacerbation	Post-Infection (Day 10)	2.21913	3.29961
lib90626	T194	Severe Exacerbation	Post-Infection (Day 2)	3.00374	3.44585
lib90628	T194	Severe Exacerbation	Post-Infection (Day 4)	3.29919	3.36526
lib90630	T194	Severe Exacerbation	Pre-Infection (Day 0)	0	3.31867
lib90631	T194	Severe Exacerbation	Post-Infection (Day 7)	2.67	3.24409
lib90633	T194	Severe Exacerbation	Post-Infection (Day 10)	2.72392	3.26063
lib90635	T170	Severe Exacerbation	Post-Infection (Day 2)	3.83141	4.35775
lib90637	T170	Severe Exacerbation	Post-Infection (Day 4)	3.7317	4.43377
lib90639	T170	Severe Exacerbation	Pre-Infection (Day 0)	0	3.33983
lib90640	T170	Severe Exacerbation	Post-Infection (Day 7)	3.91853	3.93194
lib90642	T170	Severe Exacerbation	Post-Infection (Day 10)	3.55698	3.64633
lib90644	T126	Severe Exacerbation	Post-Infection (Day 2)	3.30283	4.45639
lib90646	T126	Severe Exacerbation	Post-Infection (Day 4)	3.0352	4.31957
lib90648	T126	Severe Exacerbation	Pre-Infection (Day 0)	0	4.21176
lib90649	T126	Severe Exacerbation	Post-Infection (Day 7)	3.09222	4.13789
lib90651	T126	Severe Exacerbation	Post-Infection (Day 10)	3.11619	4.38763
lib90653	T181	No Severe Exacerbation	Post-Infection (Day 2)	2.77275	3.90791
lib90655	T181	No Severe Exacerbation	Post-Infection (Day 4)	2.5944	4.13342
lib90657	T181	No Severe Exacerbation	Pre-Infection (Day 0)	0	3.64281
lib90658	T181	No Severe Exacerbation	Post-Infection (Day 7)	2.63789	4.20407
lib90660	T181	No Severe Exacerbation	Post-Infection (Day 10)	2.56538	3.9561
lib90662	T185	No Severe Exacerbation	Post-Infection (Day 2)	2.8607	3.69505
lib90664	T185	No Severe Exacerbation	Post-Infection (Day 4)	2.69916	3.40413
lib90666	T185	No Severe Exacerbation	Pre-Infection (Day 0)	0	3.18518
lib90667	T185	No Severe Exacerbation	Post-Infection (Day 7)	2.57775	3.24364
lib90669	T185	No Severe Exacerbation	Post-Infection (Day 10)	2.87343	3.98673
lib90671	T186	Severe Exacerbation	Post-Infection (Day 2)	2.96791	4.07387
lib90673	T186	Severe Exacerbation	Post-Infection (Day 4)	3.35527	3.95008
lib90675	T186	Severe Exacerbation	Pre-Infection (Day 0)	0	3.49156
lib90676	T186	Severe Exacerbation	Post-Infection (Day 7)	2.69942	3.54246
lib90678	T186	Severe Exacerbation	Post-Infection (Day 10)	2.98626	3.55083
lib90680	T174	Severe Exacerbation	Post-Infection (Day 2)	4.13283	4.6919
lib90682	T174	Severe Exacerbation	Post-Infection (Day 4)	3.81088	4.07047
lib90684	T174	Severe Exacerbation	Pre-Infection (Day 0)	0	3.42754
lib90685	T174	Severe Exacerbation	Post-Infection (Day 7)	3.95953	3.77514
lib90687	T174	Severe Exacerbation	Post-Infection (Day 10)	3.76068	3.66182
lib90689	T187	Severe Exacerbation	Post-Infection (Day 2)	3.0027	3.58086
lib90691	T187	Severe Exacerbation	Post-Infection (Day 4)	2.89136	3.41313
lib90693	T187	Severe Exacerbation	Pre-Infection (Day 0)	0	3.50646
lib90694	T187	Severe Exacerbation	Post-Infection (Day 7)	3.34631	3.66687
lib90696	T187	Severe Exacerbation	Post-Infection (Day 10)	3.37142	3.79219
lib90698	T177	No Severe Exacerbation	Post-Infection (Day 2)	2.91111	5.16373
lib90700	T177	No Severe Exacerbation	Post-Infection (Day 4)	2.72646	4.31043
lib90702	T177	No Severe Exacerbation	Pre-Infection (Day 0)	0	4.07357
lib90703	T177	No Severe Exacerbation	Post-Infection (Day 7)	2.66867	4.73604
lib90705	T177	No Severe Exacerbation	Post-Infection (Day 10)	2.81978	4.82865
lib90707	T179	Severe Exacerbation	Post-Infection (Day 2)	2.80765	5.29298
lib90709	T179	Severe Exacerbation	Post-Infection (Day 4)	2.93262	4.8943
lib90711	T179	Severe Exacerbation	Pre-Infection (Day 0)	0	4.23527
lib90712	T179	Severe Exacerbation	Post-Infection (Day 7)	3.01519	4.60642
lib90714	T179	Severe Exacerbation	Post-Infection (Day 10)	3.29554	5.51841
lib90716	T195	No Severe Exacerbation	Post-Infection (Day 2)	2.87619	3.7108
lib90718	T195	No Severe Exacerbation	Post-Infection (Day 4)	2.93308	3.48325
lib90720	T195	No Severe Exacerbation	Pre-Infection (Day 0)	0	3.7334
lib90721	T195	No Severe Exacerbation	Post-Infection (Day 7)	2.60163	3.39317
lib90723	T195	No Severe Exacerbation	Post-Infection (Day 10)	2.40287	4.02091
lib90725	T196	No Severe Exacerbation	Post-Infection (Day 2)	1.66354	3.27121
lib90727	T196	No Severe Exacerbation	Post-Infection (Day 4)	1.84337	3.17061
lib90729	T196	No Severe Exacerbation	Pre-Infection (Day 0)	0	3.17182
lib90730	T196	No Severe Exacerbation	Post-Infection (Day 7)	1.69352	3.2431
lib90732	T196	No Severe Exacerbation	Post-Infection (Day 10)	1.65078	3.41556
lib90734	T197	No Severe Exacerbation	Post-Infection (Day 2)	2.60567	3.44145
lib90736	T197	No Severe Exacerbation	Post-Infection (Day 4)	2.3043	3.32302
lib90738	T197	No Severe Exacerbation	Pre-Infection (Day 0)	0	3.24568
lib90739	T197	No Severe Exacerbation	Post-Infection (Day 7)	2.40296	3.29261
lib90741	T197	No Severe Exacerbation	Post-Infection (Day 10)	2.35395	3.75433
lib96537	T383	Healthy	Post-Infection (Day 2)	2.9991	3.47035
lib96538	T383	Healthy	Pre-Infection (Day 0)	0	3.28809
lib96539	T383	Healthy	Post-Infection (Day 4)	2.74109	3.35523
lib96540	T383	Healthy	Post-Infection (Day 7)	2.72092	3.34616
lib96541	T383	Healthy	Post-Infection (Day 10)	2.87995	3.48616
lib96542	T198	Severe Exacerbation	Post-Infection (Day 2)	3.70778	4.12612
lib96544	T198	Severe Exacerbation	Pre-Infection (Day 0)	0	3.42746
lib96545	T198	Severe Exacerbation	Post-Infection (Day 4)	3.3897	3.62611
lib96547	T198	Severe Exacerbation	Post-Infection (Day 7)	3.56575	3.52971
lib96549	T198	Severe Exacerbation	Post-Infection (Day 10)	3.50182	3.7042
lib96551	T199	Severe Exacerbation	Post-Infection (Day 2)	3.1781	4.14905
lib96553	T199	Severe Exacerbation	Pre-Infection (Day 0)	0	3.42732
lib96554	T199	Severe Exacerbation	Post-Infection (Day 4)	3.19267	3.81589
lib96556	T199	Severe Exacerbation	Post-Infection (Day 7)	2.84507	3.63936
lib96558	T199	Severe Exacerbation	Post-Infection (Day 10)	3.01745	3.68292
lib96560	T163	Severe Exacerbation	Pre-Infection (Day 0)	0	3.379
lib96562	T163	Severe Exacerbation	Post-Infection (Day 2)	3.92362	4.42163
lib96565	T163	Severe Exacerbation	Post-Infection (Day 4)	3.9236	4.01587
lib96568	T163	Severe Exacerbation	Post-Infection (Day 7)	3.61271	3.5631
lib96571	T163	Severe Exacerbation	Post-Infection (Day 10)	3.73196	3.47718
lib96574	T184	No Severe Exacerbation	Pre-Infection (Day 0)	0	5.11377
lib96576	T184	No Severe Exacerbation	Post-Infection (Day 2)	2.88033	5.11996
lib96579	T184	No Severe Exacerbation	Post-Infection (Day 4)	3.39001	4.82943
lib96582	T184	No Severe Exacerbation	Post-Infection (Day 7)	2.96555	4.88436
lib96585	T184	No Severe Exacerbation	Post-Infection (Day 10)	2.82361	4.98707
lib96588	T3027	Healthy	Pre-Infection (Day 0)	0	3.26824
lib96590	T3027	Healthy	Post-Infection (Day 2)	2.39569	3.40284
lib96593	T3027	Healthy	Post-Infection (Day 4)	2.00468	3.19521
lib96596	T3027	Healthy	Post-Infection (Day 7)	2.42027	3.23098
lib96599	T3027	Healthy	Post-Infection (Day 10)	2.21949	3.21418
lib96602	T183	Severe Exacerbation	Pre-Infection (Day 0)	0	3.54571
lib96604	T183	Severe Exacerbation	Post-Infection (Day 2)	3.74872	4.45236
lib96610	T183	Severe Exacerbation	Post-Infection (Day 7)	3.52005	3.52223
lib96613	T183	Severe Exacerbation	Post-Infection (Day 10)	3.69292	3.6305
lib96616	T3030	Healthy	Pre-Infection (Day 0)	0	3.53056
lib96618	T3030	Healthy	Post-Infection (Day 2)	3.23073	4.07216
lib96621	T3030	Healthy	Post-Infection (Day 4)	3.38242	3.84149
lib96624	T3030	Healthy	Post-Infection (Day 7)	2.94954	3.62219
lib96627	T3030	Healthy	Post-Infection (Day 10)	3.10853	3.54807
lib96630	T1001	Severe Exacerbation	Pre-Infection (Day 0)	0	4.9028
lib96632	T1001	Severe Exacerbation	Post-Infection (Day 2)	3.20703	5.13629
lib96635	T1001	Severe Exacerbation	Post-Infection (Day 4)	3.00138	5.36403
lib96638	T1001	Severe Exacerbation	Post-Infection (Day 7)	2.87751	5.31683
lib96641	T1001	Severe Exacerbation	Post-Infection (Day 10)	3.00023	5.171
lib96644	T1002	Severe Exacerbation	Pre-Infection (Day 0)	0	3.41559
lib96646	T1002	Severe Exacerbation	Post-Infection (Day 2)	2.86259	3.56914
lib96649	T1002	Severe Exacerbation	Post-Infection (Day 4)	2.77019	3.47874
lib96652	T1002	Severe Exacerbation	Post-Infection (Day 7)	2.77289	3.37791
lib96655	T1002	Severe Exacerbation	Post-Infection (Day 10)	2.45165	3.28399
lib96658	T173	No Severe Exacerbation	Pre-Infection (Day 0)	0	5.10996
lib96660	T173	No Severe Exacerbation	Post-Infection (Day 2)	2.79599	5.36613
lib96663	T173	No Severe Exacerbation	Post-Infection (Day 4)	2.55038	5.36082
lib96666	T173	No Severe Exacerbation	Post-Infection (Day 7)	2.74979	4.42696
lib96669	T173	No Severe Exacerbation	Post-Infection (Day 10)	2.54437	4.75845
lib96672	T175	Severe Exacerbation	Pre-Infection (Day 0)	0	5.19543
lib96674	T175	Severe Exacerbation	Post-Infection (Day 2)	3.01484	5.32407
lib96677	T175	Severe Exacerbation	Post-Infection (Day 4)	2.7725	5.16312
lib96680	T175	Severe Exacerbation	Post-Infection (Day 7)	2.69255	5.11773
lib96683	T175	Severe Exacerbation	Post-Infection (Day 10)	2.57801	5.07643
lib96686	T1003	No Severe Exacerbation	Pre-Infection (Day 0)	0	3.71918
lib96688	T1003	No Severe Exacerbation	Post-Infection (Day 2)	1.79991	3.7006
lib96691	T1003	No Severe Exacerbation	Post-Infection (Day 4)	2.32617	3.55407
lib96694	T1003	No Severe Exacerbation	Post-Infection (Day 7)	2.23173	3.54463
lib96697	T1003	No Severe Exacerbation	Post-Infection (Day 10)	2.50625	3.7475
lib96700	T1004	No Severe Exacerbation	Pre-Infection (Day 0)	0	3.6191
lib96702	T1004	No Severe Exacerbation	Post-Infection (Day 2)	2.73885	3.8078
lib96705	T1004	No Severe Exacerbation	Post-Infection (Day 4)	2.80569	3.80113
lib96708	T1004	No Severe Exacerbation	Post-Infection (Day 7)	2.37542	3.60995
lib96711	T1004	No Severe Exacerbation	Post-Infection (Day 10)	2.78017	3.82607
lib96714	T1005	Severe Exacerbation	Pre-Infection (Day 0)	0	3.41275
lib96716	T1005	Severe Exacerbation	Post-Infection (Day 2)	2.07634	3.40103
lib96719	T1005	Severe Exacerbation	Post-Infection (Day 4)	1.58824	3.36445
lib96722	T1005	Severe Exacerbation	Post-Infection (Day 7)	1.688	3.35189
lib96725	T1005	Severe Exacerbation	Post-Infection (Day 10)	1.85646	3.37725
lib96728	T161	Severe Exacerbation	Pre-Infection (Day 0)	0	4.78724
lib96730	T161	Severe Exacerbation	Post-Infection (Day 2)	3.28336	4.85374
lib96733	T161	Severe Exacerbation	Post-Infection (Day 4)	3.11229	5.01418
lib96736	T161	Severe Exacerbation	Post-Infection (Day 7)	3.37065	4.69251
lib96739	T161	Severe Exacerbation	Post-Infection (Day 10)	3.12167	4.25938
lib96742	T176	Severe Exacerbation	Pre-Infection (Day 0)	0	3.26051
lib96744	T176	Severe Exacerbation	Post-Infection (Day 2)	4.01498	4.35746
lib96747	T176	Severe Exacerbation	Post-Infection (Day 4)	3.81512	4.37468
lib96750	T176	Severe Exacerbation	Post-Infection (Day 7)	3.74476	3.88224
lib96753	T176	Severe Exacerbation	Post-Infection (Day 10)	3.95272	3.7593
lib96756	T1006	Severe Exacerbation	Pre-Infection (Day 0)	0	3.97417
lib96758	T1006	Severe Exacerbation	Post-Infection (Day 2)	3.19685	4.36013
lib96761	T1006	Severe Exacerbation	Post-Infection (Day 4)	3.05807	4.06999
lib96764	T1006	Severe Exacerbation	Post-Infection (Day 7)	3.0688	3.93497
lib96767	T1006	Severe Exacerbation	Post-Infection (Day 10)	3.14803	3.82281
lib96770	T1007	No Severe Exacerbation	Pre-Infection (Day 0)	0	4.30131
lib96772	T1007	No Severe Exacerbation	Post-Infection (Day 2)	2.89682	4.60579
lib96775	T1007	No Severe Exacerbation	Post-Infection (Day 4)	2.41496	4.48985
lib96778	T1007	No Severe Exacerbation	Post-Infection (Day 7)	2.97258	4.19989
lib96781	T1007	No Severe Exacerbation	Post-Infection (Day 10)	2.95392	4.1376
lib96784	T137	No Severe Exacerbation	Pre-Infection (Day 0)	0	3.61043
lib96786	T137	No Severe Exacerbation	Post-Infection (Day 2)	3.03816	4.07538
lib96789	T137	No Severe Exacerbation	Post-Infection (Day 4)	2.86915	3.7466
lib96792	T137	No Severe Exacerbation	Post-Infection (Day 7)	2.80494	3.61231
lib96795	T137	No Severe Exacerbation	Post-Infection (Day 10)	3.01789	3.4523

## Sheet: Fig1F
libid	donorId	Exacerbation	Time	log10viral_load	module_15
lib90563	T188	Severe Exacerbation	Post-Infection (Day 2)	4.10862	4.539
lib90565	T188	Severe Exacerbation	Post-Infection (Day 4)	3.84822	3.94049
lib90567	T188	Severe Exacerbation	Pre-Infection (Day 0)	0	3.84818
lib90568	T188	Severe Exacerbation	Post-Infection (Day 7)	3.85785	3.78819
lib90570	T188	Severe Exacerbation	Post-Infection (Day 10)	4.06539	3.9123
lib90572	T168	Severe Exacerbation	Post-Infection (Day 2)	4.838	4.70233
lib90574	T168	Severe Exacerbation	Post-Infection (Day 4)	4.25383	4.45357
lib90576	T168	Severe Exacerbation	Pre-Infection (Day 0)	0	3.80272
lib90577	T168	Severe Exacerbation	Post-Infection (Day 7)	4.2296	4.28297
lib90579	T168	Severe Exacerbation	Post-Infection (Day 10)	4.14747	4.00317
lib90581	T192	Severe Exacerbation	Post-Infection (Day 2)	4.76622	4.77528
lib90583	T192	Severe Exacerbation	Post-Infection (Day 4)	4.60499	4.35835
lib90585	T192	Severe Exacerbation	Pre-Infection (Day 0)	0	3.61029
lib90588	T192	Severe Exacerbation	Post-Infection (Day 10)	4.51772	3.9592
lib90590	T182	Severe Exacerbation	Post-Infection (Day 2)	2.71197	3.85145
lib90592	T182	Severe Exacerbation	Post-Infection (Day 4)	2.46069	3.68123
lib90594	T182	Severe Exacerbation	Pre-Infection (Day 0)	0	3.74402
lib90595	T182	Severe Exacerbation	Post-Infection (Day 7)	2.6343	3.89145
lib90597	T182	Severe Exacerbation	Post-Infection (Day 10)	2.43283	3.56021
lib90599	T193	No Severe Exacerbation	Post-Infection (Day 2)	1.62152	3.76369
lib90601	T193	No Severe Exacerbation	Post-Infection (Day 4)	1.66622	3.79308
lib90603	T193	No Severe Exacerbation	Pre-Infection (Day 0)	0	4.02069
lib90604	T193	No Severe Exacerbation	Post-Infection (Day 7)	1.95336	3.8076
lib90606	T193	No Severe Exacerbation	Post-Infection (Day 10)	1.80141	3.6268
lib90608	T191	Severe Exacerbation	Post-Infection (Day 2)	3.36688	4.12392
lib90610	T191	Severe Exacerbation	Post-Infection (Day 4)	3.15437	4.03012
lib90612	T191	Severe Exacerbation	Pre-Infection (Day 0)	0	3.77556
lib90613	T191	Severe Exacerbation	Post-Infection (Day 7)	2.91162	3.94063
lib90615	T191	Severe Exacerbation	Post-Infection (Day 10)	2.99865	3.6191
lib90617	T190	No Severe Exacerbation	Post-Infection (Day 2)	2.87003	3.77081
lib90619	T190	No Severe Exacerbation	Post-Infection (Day 4)	2.2657	3.77985
lib90621	T190	No Severe Exacerbation	Pre-Infection (Day 0)	0	3.4959
lib90622	T190	No Severe Exacerbation	Post-Infection (Day 7)	2.35076	3.41215
lib90624	T190	No Severe Exacerbation	Post-Infection (Day 10)	2.21913	3.49716
lib90626	T194	Severe Exacerbation	Post-Infection (Day 2)	3.00374	3.7114
lib90628	T194	Severe Exacerbation	Post-Infection (Day 4)	3.29919	3.51605
lib90630	T194	Severe Exacerbation	Pre-Infection (Day 0)	0	3.48703
lib90631	T194	Severe Exacerbation	Post-Infection (Day 7)	2.67	3.52568
lib90633	T194	Severe Exacerbation	Post-Infection (Day 10)	2.72392	3.44233
lib90635	T170	Severe Exacerbation	Post-Infection (Day 2)	3.83141	4.51919
lib90637	T170	Severe Exacerbation	Post-Infection (Day 4)	3.7317	4.2671
lib90639	T170	Severe Exacerbation	Pre-Infection (Day 0)	0	3.53902
lib90640	T170	Severe Exacerbation	Post-Infection (Day 7)	3.91853	3.97512
lib90642	T170	Severe Exacerbation	Post-Infection (Day 10)	3.55698	3.62661
lib90644	T126	Severe Exacerbation	Post-Infection (Day 2)	3.30283	3.81862
lib90646	T126	Severe Exacerbation	Post-Infection (Day 4)	3.0352	3.64762
lib90648	T126	Severe Exacerbation	Pre-Infection (Day 0)	0	3.4857
lib90649	T126	Severe Exacerbation	Post-Infection (Day 7)	3.09222	3.59065
lib90651	T126	Severe Exacerbation	Post-Infection (Day 10)	3.11619	3.88264
lib90653	T181	No Severe Exacerbation	Post-Infection (Day 2)	2.77275	3.43841
lib90655	T181	No Severe Exacerbation	Post-Infection (Day 4)	2.5944	3.32586
lib90657	T181	No Severe Exacerbation	Pre-Infection (Day 0)	0	3.29735
lib90658	T181	No Severe Exacerbation	Post-Infection (Day 7)	2.63789	3.36712
lib90660	T181	No Severe Exacerbation	Post-Infection (Day 10)	2.56538	3.22291
lib90662	T185	No Severe Exacerbation	Post-Infection (Day 2)	2.8607	3.37809
lib90664	T185	No Severe Exacerbation	Post-Infection (Day 4)	2.69916	3.16336
lib90666	T185	No Severe Exacerbation	Pre-Infection (Day 0)	0	3.04011
lib90667	T185	No Severe Exacerbation	Post-Infection (Day 7)	2.57775	3.06327
lib90669	T185	No Severe Exacerbation	Post-Infection (Day 10)	2.87343	3.86643
lib90671	T186	Severe Exacerbation	Post-Infection (Day 2)	2.96791	3.98315
lib90673	T186	Severe Exacerbation	Post-Infection (Day 4)	3.35527	3.895
lib90675	T186	Severe Exacerbation	Pre-Infection (Day 0)	0	3.52364
lib90676	T186	Severe Exacerbation	Post-Infection (Day 7)	2.69942	3.5999
lib90678	T186	Severe Exacerbation	Post-Infection (Day 10)	2.98626	3.58234
lib90680	T174	Severe Exacerbation	Post-Infection (Day 2)	4.13283	4.63075
lib90682	T174	Severe Exacerbation	Post-Infection (Day 4)	3.81088	3.93752
lib90684	T174	Severe Exacerbation	Pre-Infection (Day 0)	0	3.49211
lib90685	T174	Severe Exacerbation	Post-Infection (Day 7)	3.95953	3.77371
lib90687	T174	Severe Exacerbation	Post-Infection (Day 10)	3.76068	3.63168
lib90689	T187	Severe Exacerbation	Post-Infection (Day 2)	3.0027	3.73448
lib90691	T187	Severe Exacerbation	Post-Infection (Day 4)	2.89136	3.60451
lib90693	T187	Severe Exacerbation	Pre-Infection (Day 0)	0	3.7494
lib90694	T187	Severe Exacerbation	Post-Infection (Day 7)	3.34631	3.77452
lib90696	T187	Severe Exacerbation	Post-Infection (Day 10)	3.37142	3.6859
lib90698	T177	No Severe Exacerbation	Post-Infection (Day 2)	2.91111	3.95002
lib90700	T177	No Severe Exacerbation	Post-Infection (Day 4)	2.72646	3.72199
lib90702	T177	No Severe Exacerbation	Pre-Infection (Day 0)	0	3.491
lib90703	T177	No Severe Exacerbation	Post-Infection (Day 7)	2.66867	3.83675
lib90705	T177	No Severe Exacerbation	Post-Infection (Day 10)	2.81978	3.63533
lib90707	T179	Severe Exacerbation	Post-Infection (Day 2)	2.80765	3.88677
lib90709	T179	Severe Exacerbation	Post-Infection (Day 4)	2.93262	3.79091
lib90711	T179	Severe Exacerbation	Pre-Infection (Day 0)	0	3.64316
lib90712	T179	Severe Exacerbation	Post-Infection (Day 7)	3.01519	3.76937
lib90714	T179	Severe Exacerbation	Post-Infection (Day 10)	3.29554	4.03058
lib90716	T195	No Severe Exacerbation	Post-Infection (Day 2)	2.87619	3.74518
lib90718	T195	No Severe Exacerbation	Post-Infection (Day 4)	2.93308	3.52343
lib90720	T195	No Severe Exacerbation	Pre-Infection (Day 0)	0	3.54291
lib90721	T195	No Severe Exacerbation	Post-Infection (Day 7)	2.60163	3.45494
lib90723	T195	No Severe Exacerbation	Post-Infection (Day 10)	2.40287	3.52588
lib90725	T196	No Severe Exacerbation	Post-Infection (Day 2)	1.66354	3.6677
lib90727	T196	No Severe Exacerbation	Post-Infection (Day 4)	1.84337	3.56025
lib90729	T196	No Severe Exacerbation	Pre-Infection (Day 0)	0	3.54827
lib90730	T196	No Severe Exacerbation	Post-Infection (Day 7)	1.69352	3.52938
lib90732	T196	No Severe Exacerbation	Post-Infection (Day 10)	1.65078	3.56676
lib90734	T197	No Severe Exacerbation	Post-Infection (Day 2)	2.60567	3.69145
lib90736	T197	No Severe Exacerbation	Post-Infection (Day 4)	2.3043	3.53953
lib90738	T197	No Severe Exacerbation	Pre-Infection (Day 0)	0	3.63916
lib90739	T197	No Severe Exacerbation	Post-Infection (Day 7)	2.40296	3.4973
lib90741	T197	No Severe Exacerbation	Post-Infection (Day 10)	2.35395	4.42185
lib96537	T383	Healthy	Post-Infection (Day 2)	2.9991	3.67168
lib96538	T383	Healthy	Pre-Infection (Day 0)	0	3.57699
lib96539	T383	Healthy	Post-Infection (Day 4)	2.74109	3.62322
lib96540	T383	Healthy	Post-Infection (Day 7)	2.72092	3.57613
lib96541	T383	Healthy	Post-Infection (Day 10)	2.87995	3.62111
lib96542	T198	Severe Exacerbation	Post-Infection (Day 2)	3.70778	4.0811
lib96544	T198	Severe Exacerbation	Pre-Infection (Day 0)	0	3.56818
lib96545	T198	Severe Exacerbation	Post-Infection (Day 4)	3.3897	3.71188
lib96547	T198	Severe Exacerbation	Post-Infection (Day 7)	3.56575	3.60047
lib96549	T198	Severe Exacerbation	Post-Infection (Day 10)	3.50182	3.69997
lib96551	T199	Severe Exacerbation	Post-Infection (Day 2)	3.1781	4.21942
lib96553	T199	Severe Exacerbation	Pre-Infection (Day 0)	0	3.50187
lib96554	T199	Severe Exacerbation	Post-Infection (Day 4)	3.19267	3.8277
lib96556	T199	Severe Exacerbation	Post-Infection (Day 7)	2.84507	3.73584
lib96558	T199	Severe Exacerbation	Post-Infection (Day 10)	3.01745	3.61937
lib96560	T163	Severe Exacerbation	Pre-Infection (Day 0)	0	3.46041
lib96562	T163	Severe Exacerbation	Post-Infection (Day 2)	3.92362	4.37792
lib96565	T163	Severe Exacerbation	Post-Infection (Day 4)	3.9236	4.00979
lib96568	T163	Severe Exacerbation	Post-Infection (Day 7)	3.61271	3.63071
lib96571	T163	Severe Exacerbation	Post-Infection (Day 10)	3.73196	3.5507
lib96574	T184	No Severe Exacerbation	Pre-Infection (Day 0)	0	3.84821
lib96576	T184	No Severe Exacerbation	Post-Infection (Day 2)	2.88033	4.20695
lib96579	T184	No Severe Exacerbation	Post-Infection (Day 4)	3.39001	4.00912
lib96582	T184	No Severe Exacerbation	Post-Infection (Day 7)	2.96555	3.74586
lib96585	T184	No Severe Exacerbation	Post-Infection (Day 10)	2.82361	3.73534
lib96588	T3027	Healthy	Pre-Infection (Day 0)	0	3.55992
lib96590	T3027	Healthy	Post-Infection (Day 2)	2.39569	3.56705
lib96593	T3027	Healthy	Post-Infection (Day 4)	2.00468	3.5465
lib96596	T3027	Healthy	Post-Infection (Day 7)	2.42027	3.44904
lib96599	T3027	Healthy	Post-Infection (Day 10)	2.21949	3.47683
lib96602	T183	Severe Exacerbation	Pre-Infection (Day 0)	0	3.5985
lib96604	T183	Severe Exacerbation	Post-Infection (Day 2)	3.74872	4.38248
lib96610	T183	Severe Exacerbation	Post-Infection (Day 7)	3.52005	3.56754
lib96613	T183	Severe Exacerbation	Post-Infection (Day 10)	3.69292	3.5975
lib96616	T3030	Healthy	Pre-Infection (Day 0)	0	3.49584
lib96618	T3030	Healthy	Post-Infection (Day 2)	3.23073	3.8855
lib96621	T3030	Healthy	Post-Infection (Day 4)	3.38242	3.66664
lib96624	T3030	Healthy	Post-Infection (Day 7)	2.94954	3.58699
lib96627	T3030	Healthy	Post-Infection (Day 10)	3.10853	3.5519
lib96630	T1001	Severe Exacerbation	Pre-Infection (Day 0)	0	3.92298
lib96632	T1001	Severe Exacerbation	Post-Infection (Day 2)	3.20703	4.03133
lib96635	T1001	Severe Exacerbation	Post-Infection (Day 4)	3.00138	3.99085
lib96638	T1001	Severe Exacerbation	Post-Infection (Day 7)	2.87751	4.12133
lib96641	T1001	Severe Exacerbation	Post-Infection (Day 10)	3.00023	3.81473
lib96644	T1002	Severe Exacerbation	Pre-Infection (Day 0)	0	3.55105
lib96646	T1002	Severe Exacerbation	Post-Infection (Day 2)	2.86259	3.6374
lib96649	T1002	Severe Exacerbation	Post-Infection (Day 4)	2.77019	3.63165
lib96652	T1002	Severe Exacerbation	Post-Infection (Day 7)	2.77289	3.60606
lib96655	T1002	Severe Exacerbation	Post-Infection (Day 10)	2.45165	3.51576
lib96658	T173	No Severe Exacerbation	Pre-Infection (Day 0)	0	4.03162
lib96660	T173	No Severe Exacerbation	Post-Infection (Day 2)	2.79599	4.03661
lib96663	T173	No Severe Exacerbation	Post-Infection (Day 4)	2.55038	4.03385
lib96666	T173	No Severe Exacerbation	Post-Infection (Day 7)	2.74979	3.90384
lib96669	T173	No Severe Exacerbation	Post-Infection (Day 10)	2.54437	3.86822
lib96672	T175	Severe Exacerbation	Pre-Infection (Day 0)	0	3.8947
lib96674	T175	Severe Exacerbation	Post-Infection (Day 2)	3.01484	4.35809
lib96677	T175	Severe Exacerbation	Post-Infection (Day 4)	2.7725	4.07893
lib96680	T175	Severe Exacerbation	Post-Infection (Day 7)	2.69255	4.01093
lib96683	T175	Severe Exacerbation	Post-Infection (Day 10)	2.57801	3.96953
lib96686	T1003	No Severe Exacerbation	Pre-Infection (Day 0)	0	3.64142
lib96688	T1003	No Severe Exacerbation	Post-Infection (Day 2)	1.79991	3.63903
lib96691	T1003	No Severe Exacerbation	Post-Infection (Day 4)	2.32617	3.62731
lib96694	T1003	No Severe Exacerbation	Post-Infection (Day 7)	2.23173	3.54459
lib96697	T1003	No Severe Exacerbation	Post-Infection (Day 10)	2.50625	3.7005
lib96700	T1004	No Severe Exacerbation	Pre-Infection (Day 0)	0	3.57737
lib96702	T1004	No Severe Exacerbation	Post-Infection (Day 2)	2.73885	3.77541
lib96705	T1004	No Severe Exacerbation	Post-Infection (Day 4)	2.80569	3.66314
lib96708	T1004	No Severe Exacerbation	Post-Infection (Day 7)	2.37542	3.5119
lib96711	T1004	No Severe Exacerbation	Post-Infection (Day 10)	2.78017	3.97283
lib96714	T1005	Severe Exacerbation	Pre-Infection (Day 0)	0	3.51199
lib96716	T1005	Severe Exacerbation	Post-Infection (Day 2)	2.07634	3.47374
lib96719	T1005	Severe Exacerbation	Post-Infection (Day 4)	1.58824	3.59592
lib96722	T1005	Severe Exacerbation	Post-Infection (Day 7)	1.688	3.51309
lib96725	T1005	Severe Exacerbation	Post-Infection (Day 10)	1.85646	3.55553
lib96728	T161	Severe Exacerbation	Pre-Infection (Day 0)	0	3.81786
lib96730	T161	Severe Exacerbation	Post-Infection (Day 2)	3.28336	3.82188
lib96733	T161	Severe Exacerbation	Post-Infection (Day 4)	3.11229	3.93874
lib96736	T161	Severe Exacerbation	Post-Infection (Day 7)	3.37065	3.7878
lib96739	T161	Severe Exacerbation	Post-Infection (Day 10)	3.12167	3.33269
lib96742	T176	Severe Exacerbation	Pre-Infection (Day 0)	0	3.19328
lib96744	T176	Severe Exacerbation	Post-Infection (Day 2)	4.01498	4.2042
lib96747	T176	Severe Exacerbation	Post-Infection (Day 4)	3.81512	4.21937
lib96750	T176	Severe Exacerbation	Post-Infection (Day 7)	3.74476	3.83908
lib96753	T176	Severe Exacerbation	Post-Infection (Day 10)	3.95272	3.68539
lib96756	T1006	Severe Exacerbation	Pre-Infection (Day 0)	0	3.57521
lib96758	T1006	Severe Exacerbation	Post-Infection (Day 2)	3.19685	4.02328
lib96761	T1006	Severe Exacerbation	Post-Infection (Day 4)	3.05807	3.78029
lib96764	T1006	Severe Exacerbation	Post-Infection (Day 7)	3.0688	3.96391
lib96767	T1006	Severe Exacerbation	Post-Infection (Day 10)	3.14803	3.61208
lib96770	T1007	No Severe Exacerbation	Pre-Infection (Day 0)	0	3.82606
lib96772	T1007	No Severe Exacerbation	Post-Infection (Day 2)	2.89682	4.2248
lib96775	T1007	No Severe Exacerbation	Post-Infection (Day 4)	2.41496	3.91682
lib96778	T1007	No Severe Exacerbation	Post-Infection (Day 7)	2.97258	3.67281
lib96781	T1007	No Severe Exacerbation	Post-Infection (Day 10)	2.95392	3.62551
lib96784	T137	No Severe Exacerbation	Pre-Infection (Day 0)	0	3.68454
lib96786	T137	No Severe Exacerbation	Post-Infection (Day 2)	3.03816	4.13102
lib96789	T137	No Severe Exacerbation	Post-Infection (Day 4)	2.86915	3.77015
lib96792	T137	No Severe Exacerbation	Post-Infection (Day 7)	2.80494	3.73417
lib96795	T137	No Severe Exacerbation	Post-Infection (Day 10)	3.01789	3.53764

## Sheet: Fig1G
libid	donorId	Exacerbation	Time	log10viral_load	module_39
lib90563	T188	Severe Exacerbation	Post-Infection (Day 2)	4.10862	3.68847
lib90565	T188	Severe Exacerbation	Post-Infection (Day 4)	3.84822	4.52546
lib90567	T188	Severe Exacerbation	Pre-Infection (Day 0)	0	4.61597
lib90568	T188	Severe Exacerbation	Post-Infection (Day 7)	3.85785	4.7324
lib90570	T188	Severe Exacerbation	Post-Infection (Day 10)	4.06539	4.80207
lib90572	T168	Severe Exacerbation	Post-Infection (Day 2)	4.838	3.42044
lib90574	T168	Severe Exacerbation	Post-Infection (Day 4)	4.25383	4.24914
lib90576	T168	Severe Exacerbation	Pre-Infection (Day 0)	0	4.64196
lib90577	T168	Severe Exacerbation	Post-Infection (Day 7)	4.2296	4.54433
lib90579	T168	Severe Exacerbation	Post-Infection (Day 10)	4.14747	4.91259
lib90581	T192	Severe Exacerbation	Post-Infection (Day 2)	4.76622	3.32663
lib90583	T192	Severe Exacerbation	Post-Infection (Day 4)	4.60499	4.31504
lib90585	T192	Severe Exacerbation	Pre-Infection (Day 0)	0	4.87839
lib90588	T192	Severe Exacerbation	Post-Infection (Day 10)	4.51772	4.806
lib90590	T182	Severe Exacerbation	Post-Infection (Day 2)	2.71197	4.63412
lib90592	T182	Severe Exacerbation	Post-Infection (Day 4)	2.46069	4.76729
lib90594	T182	Severe Exacerbation	Pre-Infection (Day 0)	0	4.87144
lib90595	T182	Severe Exacerbation	Post-Infection (Day 7)	2.6343	4.84409
lib90597	T182	Severe Exacerbation	Post-Infection (Day 10)	2.43283	4.88522
lib90599	T193	No Severe Exacerbation	Post-Infection (Day 2)	1.62152	4.86791
lib90601	T193	No Severe Exacerbation	Post-Infection (Day 4)	1.66622	4.88743
lib90603	T193	No Severe Exacerbation	Pre-Infection (Day 0)	0	5.05539
lib90604	T193	No Severe Exacerbation	Post-Infection (Day 7)	1.95336	4.93697
lib90606	T193	No Severe Exacerbation	Post-Infection (Day 10)	1.80141	4.96953
lib90608	T191	Severe Exacerbation	Post-Infection (Day 2)	3.36688	4.26632
lib90610	T191	Severe Exacerbation	Post-Infection (Day 4)	3.15437	4.60749
lib90612	T191	Severe Exacerbation	Pre-Infection (Day 0)	0	4.86262
lib90613	T191	Severe Exacerbation	Post-Infection (Day 7)	2.91162	4.94793
lib90615	T191	Severe Exacerbation	Post-Infection (Day 10)	2.99865	5.01519
lib90617	T190	No Severe Exacerbation	Post-Infection (Day 2)	2.87003	4.66928
lib90619	T190	No Severe Exacerbation	Post-Infection (Day 4)	2.2657	4.91051
lib90621	T190	No Severe Exacerbation	Pre-Infection (Day 0)	0	4.98711
lib90622	T190	No Severe Exacerbation	Post-Infection (Day 7)	2.35076	4.90784
lib90624	T190	No Severe Exacerbation	Post-Infection (Day 10)	2.21913	5.02739
lib90626	T194	Severe Exacerbation	Post-Infection (Day 2)	3.00374	4.96866
lib90628	T194	Severe Exacerbation	Post-Infection (Day 4)	3.29919	5.00391
lib90630	T194	Severe Exacerbation	Pre-Infection (Day 0)	0	5.04188
lib90631	T194	Severe Exacerbation	Post-Infection (Day 7)	2.67	5.03129
lib90633	T194	Severe Exacerbation	Post-Infection (Day 10)	2.72392	5.08694
lib90635	T170	Severe Exacerbation	Post-Infection (Day 2)	3.83141	4.2111
lib90637	T170	Severe Exacerbation	Post-Infection (Day 4)	3.7317	3.86787
lib90639	T170	Severe Exacerbation	Pre-Infection (Day 0)	0	4.90107
lib90640	T170	Severe Exacerbation	Post-Infection (Day 7)	3.91853	4.57143
lib90642	T170	Severe Exacerbation	Post-Infection (Day 10)	3.55698	4.77151
lib90644	T126	Severe Exacerbation	Post-Infection (Day 2)	3.30283	4.15356
lib90646	T126	Severe Exacerbation	Post-Infection (Day 4)	3.0352	4.55339
lib90648	T126	Severe Exacerbation	Pre-Infection (Day 0)	0	4.88519
lib90649	T126	Severe Exacerbation	Post-Infection (Day 7)	3.09222	4.64191
lib90651	T126	Severe Exacerbation	Post-Infection (Day 10)	3.11619	4.8151
lib90653	T181	No Severe Exacerbation	Post-Infection (Day 2)	2.77275	4.6267
lib90655	T181	No Severe Exacerbation	Post-Infection (Day 4)	2.5944	4.68075
lib90657	T181	No Severe Exacerbation	Pre-Infection (Day 0)	0	4.80784
lib90658	T181	No Severe Exacerbation	Post-Infection (Day 7)	2.63789	4.70302
lib90660	T181	No Severe Exacerbation	Post-Infection (Day 10)	2.56538	4.75699
lib90662	T185	No Severe Exacerbation	Post-Infection (Day 2)	2.8607	4.32969
lib90664	T185	No Severe Exacerbation	Post-Infection (Day 4)	2.69916	4.69813
lib90666	T185	No Severe Exacerbation	Pre-Infection (Day 0)	0	4.75722
lib90667	T185	No Severe Exacerbation	Post-Infection (Day 7)	2.57775	4.69451
lib90669	T185	No Severe Exacerbation	Post-Infection (Day 10)	2.87343	4.89321
lib90671	T186	Severe Exacerbation	Post-Infection (Day 2)	2.96791	4.39213
lib90673	T186	Severe Exacerbation	Post-Infection (Day 4)	3.35527	4.55439
lib90675	T186	Severe Exacerbation	Pre-Infection (Day 0)	0	4.98115
lib90676	T186	Severe Exacerbation	Post-Infection (Day 7)	2.69942	4.98116
lib90678	T186	Severe Exacerbation	Post-Infection (Day 10)	2.98626	4.911
lib90680	T174	Severe Exacerbation	Post-Infection (Day 2)	4.13283	3.52959
lib90682	T174	Severe Exacerbation	Post-Infection (Day 4)	3.81088	4.31522
lib90684	T174	Severe Exacerbation	Pre-Infection (Day 0)	0	4.96671
lib90685	T174	Severe Exacerbation	Post-Infection (Day 7)	3.95953	4.8128
lib90687	T174	Severe Exacerbation	Post-Infection (Day 10)	3.76068	4.82916
lib90689	T187	Severe Exacerbation	Post-Infection (Day 2)	3.0027	4.69161
lib90691	T187	Severe Exacerbation	Post-Infection (Day 4)	2.89136	4.85173
lib90693	T187	Severe Exacerbation	Pre-Infection (Day 0)	0	4.92284
lib90694	T187	Severe Exacerbation	Post-Infection (Day 7)	3.34631	4.87725
lib90696	T187	Severe Exacerbation	Post-Infection (Day 10)	3.37142	4.93128
lib90698	T177	No Severe Exacerbation	Post-Infection (Day 2)	2.91111	4.56573
lib90700	T177	No Severe Exacerbation	Post-Infection (Day 4)	2.72646	4.63137
lib90702	T177	No Severe Exacerbation	Pre-Infection (Day 0)	0	4.67379
lib90703	T177	No Severe Exacerbation	Post-Infection (Day 7)	2.66867	4.64557
lib90705	T177	No Severe Exacerbation	Post-Infection (Day 10)	2.81978	4.49738
lib90707	T179	Severe Exacerbation	Post-Infection (Day 2)	2.80765	4.45863
lib90709	T179	Severe Exacerbation	Post-Infection (Day 4)	2.93262	4.71213
lib90711	T179	Severe Exacerbation	Pre-Infection (Day 0)	0	4.82081
lib90712	T179	Severe Exacerbation	Post-Infection (Day 7)	3.01519	4.74379
lib90714	T179	Severe Exacerbation	Post-Infection (Day 10)	3.29554	4.39635
lib90716	T195	No Severe Exacerbation	Post-Infection (Day 2)	2.87619	4.7147
lib90718	T195	No Severe Exacerbation	Post-Infection (Day 4)	2.93308	4.88847
lib90720	T195	No Severe Exacerbation	Pre-Infection (Day 0)	0	4.83343
lib90721	T195	No Severe Exacerbation	Post-Infection (Day 7)	2.60163	4.91517
lib90723	T195	No Severe Exacerbation	Post-Infection (Day 10)	2.40287	4.81784
lib90725	T196	No Severe Exacerbation	Post-Infection (Day 2)	1.66354	5.04119
lib90727	T196	No Severe Exacerbation	Post-Infection (Day 4)	1.84337	5.01991
lib90729	T196	No Severe Exacerbation	Pre-Infection (Day 0)	0	4.91756
lib90730	T196	No Severe Exacerbation	Post-Infection (Day 7)	1.69352	4.98705
lib90732	T196	No Severe Exacerbation	Post-Infection (Day 10)	1.65078	5.04897
lib90734	T197	No Severe Exacerbation	Post-Infection (Day 2)	2.60567	4.80492
lib90736	T197	No Severe Exacerbation	Post-Infection (Day 4)	2.3043	4.93797
lib90738	T197	No Severe Exacerbation	Pre-Infection (Day 0)	0	5.03482
lib90739	T197	No Severe Exacerbation	Post-Infection (Day 7)	2.40296	4.98864
lib90741	T197	No Severe Exacerbation	Post-Infection (Day 10)	2.35395	4.92303
lib96537	T383	Healthy	Post-Infection (Day 2)	2.9991	4.94544
lib96538	T383	Healthy	Pre-Infection (Day 0)	0	5.05161
lib96539	T383	Healthy	Post-Infection (Day 4)	2.74109	4.83592
lib96540	T383	Healthy	Post-Infection (Day 7)	2.72092	5.00726
lib96541	T383	Healthy	Post-Infection (Day 10)	2.87995	4.93924
lib96542	T198	Severe Exacerbation	Post-Infection (Day 2)	3.70778	4.35252
lib96544	T198	Severe Exacerbation	Pre-Infection (Day 0)	0	4.87271
lib96545	T198	Severe Exacerbation	Post-Infection (Day 4)	3.3897	4.72949
lib96547	T198	Severe Exacerbation	Post-Infection (Day 7)	3.56575	4.78959
lib96549	T198	Severe Exacerbation	Post-Infection (Day 10)	3.50182	4.81086
lib96551	T199	Severe Exacerbation	Post-Infection (Day 2)	3.1781	4.17639
lib96553	T199	Severe Exacerbation	Pre-Infection (Day 0)	0	5.00793
lib96554	T199	Severe Exacerbation	Post-Infection (Day 4)	3.19267	4.70722
lib96556	T199	Severe Exacerbation	Post-Infection (Day 7)	2.84507	4.80405
lib96558	T199	Severe Exacerbation	Post-Infection (Day 10)	3.01745	4.83757
lib96560	T163	Severe Exacerbation	Pre-Infection (Day 0)	0	4.96554
lib96562	T163	Severe Exacerbation	Post-Infection (Day 2)	3.92362	3.94486
lib96565	T163	Severe Exacerbation	Post-Infection (Day 4)	3.9236	4.65313
lib96568	T163	Severe Exacerbation	Post-Infection (Day 7)	3.61271	4.99735
lib96571	T163	Severe Exacerbation	Post-Infection (Day 10)	3.73196	4.94038
lib96574	T184	No Severe Exacerbation	Pre-Infection (Day 0)	0	4.86273
lib96576	T184	No Severe Exacerbation	Post-Infection (Day 2)	2.88033	4.17871
lib96579	T184	No Severe Exacerbation	Post-Infection (Day 4)	3.39001	4.48284
lib96582	T184	No Severe Exacerbation	Post-Infection (Day 7)	2.96555	4.79727
lib96585	T184	No Severe Exacerbation	Post-Infection (Day 10)	2.82361	4.86579
lib96588	T3027	Healthy	Pre-Infection (Day 0)	0	4.96041
lib96590	T3027	Healthy	Post-Infection (Day 2)	2.39569	4.94762
lib96593	T3027	Healthy	Post-Infection (Day 4)	2.00468	5.04488
lib96596	T3027	Healthy	Post-Infection (Day 7)	2.42027	5.0682
lib96599	T3027	Healthy	Post-Infection (Day 10)	2.21949	5.00793
lib96602	T183	Severe Exacerbation	Pre-Infection (Day 0)	0	4.85719
lib96604	T183	Severe Exacerbation	Post-Infection (Day 2)	3.74872	3.59127
lib96610	T183	Severe Exacerbation	Post-Infection (Day 7)	3.52005	4.80314
lib96613	T183	Severe Exacerbation	Post-Infection (Day 10)	3.69292	4.6695
lib96616	T3030	Healthy	Pre-Infection (Day 0)	0	4.96061
lib96618	T3030	Healthy	Post-Infection (Day 2)	3.23073	4.47602
lib96621	T3030	Healthy	Post-Infection (Day 4)	3.38242	4.78313
lib96624	T3030	Healthy	Post-Infection (Day 7)	2.94954	4.89969
lib96627	T3030	Healthy	Post-Infection (Day 10)	3.10853	4.96213
lib96630	T1001	Severe Exacerbation	Pre-Infection (Day 0)	0	4.91271
lib96632	T1001	Severe Exacerbation	Post-Infection (Day 2)	3.20703	4.5763
lib96635	T1001	Severe Exacerbation	Post-Infection (Day 4)	3.00138	4.65815
lib96638	T1001	Severe Exacerbation	Post-Infection (Day 7)	2.87751	4.73817
lib96641	T1001	Severe Exacerbation	Post-Infection (Day 10)	3.00023	4.84836
lib96644	T1002	Severe Exacerbation	Pre-Infection (Day 0)	0	4.97621
lib96646	T1002	Severe Exacerbation	Post-Infection (Day 2)	2.86259	4.83263
lib96649	T1002	Severe Exacerbation	Post-Infection (Day 4)	2.77019	4.91427
lib96652	T1002	Severe Exacerbation	Post-Infection (Day 7)	2.77289	5.03282
lib96655	T1002	Severe Exacerbation	Post-Infection (Day 10)	2.45165	4.94824
lib96658	T173	No Severe Exacerbation	Pre-Infection (Day 0)	0	4.71813
lib96660	T173	No Severe Exacerbation	Post-Infection (Day 2)	2.79599	4.39654
lib96663	T173	No Severe Exacerbation	Post-Infection (Day 4)	2.55038	4.50799
lib96666	T173	No Severe Exacerbation	Post-Infection (Day 7)	2.74979	4.72678
lib96669	T173	No Severe Exacerbation	Post-Infection (Day 10)	2.54437	4.80293
lib96672	T175	Severe Exacerbation	Pre-Infection (Day 0)	0	4.56378
lib96674	T175	Severe Exacerbation	Post-Infection (Day 2)	3.01484	3.516
lib96677	T175	Severe Exacerbation	Post-Infection (Day 4)	2.7725	4.10134
lib96680	T175	Severe Exacerbation	Post-Infection (Day 7)	2.69255	4.21673
lib96683	T175	Severe Exacerbation	Post-Infection (Day 10)	2.57801	4.11376
lib96686	T1003	No Severe Exacerbation	Pre-Infection (Day 0)	0	4.89657
lib96688	T1003	No Severe Exacerbation	Post-Infection (Day 2)	1.79991	4.82837
lib96691	T1003	No Severe Exacerbation	Post-Infection (Day 4)	2.32617	4.95162
lib96694	T1003	No Severe Exacerbation	Post-Infection (Day 7)	2.23173	5.00818
lib96697	T1003	No Severe Exacerbation	Post-Infection (Day 10)	2.50625	4.90751
lib96700	T1004	No Severe Exacerbation	Pre-Infection (Day 0)	0	4.99299
lib96702	T1004	No Severe Exacerbation	Post-Infection (Day 2)	2.73885	4.65261
lib96705	T1004	No Severe Exacerbation	Post-Infection (Day 4)	2.80569	4.88067
lib96708	T1004	No Severe Exacerbation	Post-Infection (Day 7)	2.37542	5.00084
lib96711	T1004	No Severe Exacerbation	Post-Infection (Day 10)	2.78017	4.94681
lib96714	T1005	Severe Exacerbation	Pre-Infection (Day 0)	0	5.07964
lib96716	T1005	Severe Exacerbation	Post-Infection (Day 2)	2.07634	5.00822
lib96719	T1005	Severe Exacerbation	Post-Infection (Day 4)	1.58824	5.07158
lib96722	T1005	Severe Exacerbation	Post-Infection (Day 7)	1.688	4.94586
lib96725	T1005	Severe Exacerbation	Post-Infection (Day 10)	1.85646	5.04464
lib96728	T161	Severe Exacerbation	Pre-Infection (Day 0)	0	5.07203
lib96730	T161	Severe Exacerbation	Post-Infection (Day 2)	3.28336	4.4023
lib96733	T161	Severe Exacerbation	Post-Infection (Day 4)	3.11229	4.82918
lib96736	T161	Severe Exacerbation	Post-Infection (Day 7)	3.37065	4.84293
lib96739	T161	Severe Exacerbation	Post-Infection (Day 10)	3.12167	4.78922
lib96742	T176	Severe Exacerbation	Pre-Infection (Day 0)	0	4.89174
lib96744	T176	Severe Exacerbation	Post-Infection (Day 2)	4.01498	3.83524
lib96747	T176	Severe Exacerbation	Post-Infection (Day 4)	3.81512	4.25954
lib96750	T176	Severe Exacerbation	Post-Infection (Day 7)	3.74476	4.73392
lib96753	T176	Severe Exacerbation	Post-Infection (Day 10)	3.95272	4.72872
lib96756	T1006	Severe Exacerbation	Pre-Infection (Day 0)	0	4.96996
lib96758	T1006	Severe Exacerbation	Post-Infection (Day 2)	3.19685	4.28124
lib96761	T1006	Severe Exacerbation	Post-Infection (Day 4)	3.05807	4.74691
lib96764	T1006	Severe Exacerbation	Post-Infection (Day 7)	3.0688	4.66036
lib96767	T1006	Severe Exacerbation	Post-Infection (Day 10)	3.14803	4.87946
lib96770	T1007	No Severe Exacerbation	Pre-Infection (Day 0)	0	4.88545
lib96772	T1007	No Severe Exacerbation	Post-Infection (Day 2)	2.89682	4.23771
lib96775	T1007	No Severe Exacerbation	Post-Infection (Day 4)	2.41496	4.65427
lib96778	T1007	No Severe Exacerbation	Post-Infection (Day 7)	2.97258	4.67563
lib96781	T1007	No Severe Exacerbation	Post-Infection (Day 10)	2.95392	4.70589
lib96784	T137	No Severe Exacerbation	Pre-Infection (Day 0)	0	4.87217
lib96786	T137	No Severe Exacerbation	Post-Infection (Day 2)	3.03816	4.02672
lib96789	T137	No Severe Exacerbation	Post-Infection (Day 4)	2.86915	4.72253
lib96792	T137	No Severe Exacerbation	Post-Infection (Day 7)	2.80494	4.77427
lib96795	T137	No Severe Exacerbation	Post-Infection (Day 10)	3.01789	4.83084

## Sheet: Fig1H
libid	donorId	Exacerbation	Time	log10viral_load	module_22
lib90563	T188	Severe Exacerbation	Post-Infection (Day 2)	4.10862	4.09337
lib90565	T188	Severe Exacerbation	Post-Infection (Day 4)	3.84822	4.83024
lib90567	T188	Severe Exacerbation	Pre-Infection (Day 0)	0	4.8186
lib90568	T188	Severe Exacerbation	Post-Infection (Day 7)	3.85785	4.94606
lib90570	T188	Severe Exacerbation	Post-Infection (Day 10)	4.06539	4.86027
lib90572	T168	Severe Exacerbation	Post-Infection (Day 2)	4.838	3.92875
lib90574	T168	Severe Exacerbation	Post-Infection (Day 4)	4.25383	4.30637
lib90576	T168	Severe Exacerbation	Pre-Infection (Day 0)	0	4.91912
lib90577	T168	Severe Exacerbation	Post-Infection (Day 7)	4.2296	4.49521
lib90579	T168	Severe Exacerbation	Post-Infection (Day 10)	4.14747	4.49484
lib90581	T192	Severe Exacerbation	Post-Infection (Day 2)	4.76622	4.0724
lib90583	T192	Severe Exacerbation	Post-Infection (Day 4)	4.60499	4.34728
lib90585	T192	Severe Exacerbation	Pre-Infection (Day 0)	0	5.02702
lib90588	T192	Severe Exacerbation	Post-Infection (Day 10)	4.51772	4.67691
lib90590	T182	Severe Exacerbation	Post-Infection (Day 2)	2.71197	4.82314
lib90592	T182	Severe Exacerbation	Post-Infection (Day 4)	2.46069	4.9072
lib90594	T182	Severe Exacerbation	Pre-Infection (Day 0)	0	4.91591
lib90595	T182	Severe Exacerbation	Post-Infection (Day 7)	2.6343	4.52561
lib90597	T182	Severe Exacerbation	Post-Infection (Day 10)	2.43283	5.01909
lib90599	T193	No Severe Exacerbation	Post-Infection (Day 2)	1.62152	4.99233
lib90601	T193	No Severe Exacerbation	Post-Infection (Day 4)	1.66622	4.97197
lib90603	T193	No Severe Exacerbation	Pre-Infection (Day 0)	0	4.66075
lib90604	T193	No Severe Exacerbation	Post-Infection (Day 7)	1.95336	4.98603
lib90606	T193	No Severe Exacerbation	Post-Infection (Day 10)	1.80141	5.07476
lib90608	T191	Severe Exacerbation	Post-Infection (Day 2)	3.36688	4.63253
lib90610	T191	Severe Exacerbation	Post-Infection (Day 4)	3.15437	4.69755
lib90612	T191	Severe Exacerbation	Pre-Infection (Day 0)	0	4.83042
lib90613	T191	Severe Exacerbation	Post-Infection (Day 7)	2.91162	4.84476
lib90615	T191	Severe Exacerbation	Post-Infection (Day 10)	2.99865	5.06268
lib90617	T190	No Severe Exacerbation	Post-Infection (Day 2)	2.87003	4.93811
lib90619	T190	No Severe Exacerbation	Post-Infection (Day 4)	2.2657	4.8129
lib90621	T190	No Severe Exacerbation	Pre-Infection (Day 0)	0	5.18946
lib90622	T190	No Severe Exacerbation	Post-Infection (Day 7)	2.35076	5.16317
lib90624	T190	No Severe Exacerbation	Post-Infection (Day 10)	2.21913	5.07187
lib90626	T194	Severe Exacerbation	Post-Infection (Day 2)	3.00374	4.97457
lib90628	T194	Severe Exacerbation	Post-Infection (Day 4)	3.29919	5.08151
lib90630	T194	Severe Exacerbation	Pre-Infection (Day 0)	0	5.2076
lib90631	T194	Severe Exacerbation	Post-Infection (Day 7)	2.67	5.03106
lib90633	T194	Severe Exacerbation	Post-Infection (Day 10)	2.72392	5.14298
lib90635	T170	Severe Exacerbation	Post-Infection (Day 2)	3.83141	4.16535
lib90637	T170	Severe Exacerbation	Post-Infection (Day 4)	3.7317	4.38843
lib90639	T170	Severe Exacerbation	Pre-Infection (Day 0)	0	5.12933
lib90640	T170	Severe Exacerbation	Post-Infection (Day 7)	3.91853	4.70346
lib90642	T170	Severe Exacerbation	Post-Infection (Day 10)	3.55698	5.01084
lib90644	T126	Severe Exacerbation	Post-Infection (Day 2)	3.30283	4.75123
lib90646	T126	Severe Exacerbation	Post-Infection (Day 4)	3.0352	5.01256
lib90648	T126	Severe Exacerbation	Pre-Infection (Day 0)	0	5.06316
lib90649	T126	Severe Exacerbation	Post-Infection (Day 7)	3.09222	4.93681
lib90651	T126	Severe Exacerbation	Post-Infection (Day 10)	3.11619	4.55797
lib90653	T181	No Severe Exacerbation	Post-Infection (Day 2)	2.77275	5.16202
lib90655	T181	No Severe Exacerbation	Post-Infection (Day 4)	2.5944	5.24874
lib90657	T181	No Severe Exacerbation	Pre-Infection (Day 0)	0	5.2266
lib90658	T181	No Severe Exacerbation	Post-Infection (Day 7)	2.63789	5.25889
lib90660	T181	No Severe Exacerbation	Post-Infection (Day 10)	2.56538	5.31131
lib90662	T185	No Severe Exacerbation	Post-Infection (Day 2)	2.8607	5.31147
lib90664	T185	No Severe Exacerbation	Post-Infection (Day 4)	2.69916	5.48333
lib90666	T185	No Severe Exacerbation	Pre-Infection (Day 0)	0	5.53686
lib90667	T185	No Severe Exacerbation	Post-Infection (Day 7)	2.57775	5.53858
lib90669	T185	No Severe Exacerbation	Post-Infection (Day 10)	2.87343	4.71348
lib90671	T186	Severe Exacerbation	Post-Infection (Day 2)	2.96791	4.72819
lib90673	T186	Severe Exacerbation	Post-Infection (Day 4)	3.35527	4.85103
lib90675	T186	Severe Exacerbation	Pre-Infection (Day 0)	0	5.09015
lib90676	T186	Severe Exacerbation	Post-Infection (Day 7)	2.69942	5.11064
lib90678	T186	Severe Exacerbation	Post-Infection (Day 10)	2.98626	5.02592
lib90680	T174	Severe Exacerbation	Post-Infection (Day 2)	4.13283	4.13719
lib90682	T174	Severe Exacerbation	Post-Infection (Day 4)	3.81088	4.75649
lib90684	T174	Severe Exacerbation	Pre-Infection (Day 0)	0	5.10065
lib90685	T174	Severe Exacerbation	Post-Infection (Day 7)	3.95953	4.92889
lib90687	T174	Severe Exacerbation	Post-Infection (Day 10)	3.76068	5.09851
lib90689	T187	Severe Exacerbation	Post-Infection (Day 2)	3.0027	5.04802
lib90691	T187	Severe Exacerbation	Post-Infection (Day 4)	2.89136	5.02958
lib90693	T187	Severe Exacerbation	Pre-Infection (Day 0)	0	5.0167
lib90694	T187	Severe Exacerbation	Post-Infection (Day 7)	3.34631	4.91981
lib90696	T187	Severe Exacerbation	Post-Infection (Day 10)	3.37142	4.95266
lib90698	T177	No Severe Exacerbation	Post-Infection (Day 2)	2.91111	4.86015
lib90700	T177	No Severe Exacerbation	Post-Infection (Day 4)	2.72646	4.88101
lib90702	T177	No Severe Exacerbation	Pre-Infection (Day 0)	0	4.98872
lib90703	T177	No Severe Exacerbation	Post-Infection (Day 7)	2.66867	4.85935
lib90705	T177	No Severe Exacerbation	Post-Infection (Day 10)	2.81978	4.89217
lib90707	T179	Severe Exacerbation	Post-Infection (Day 2)	2.80765	4.85305
lib90709	T179	Severe Exacerbation	Post-Infection (Day 4)	2.93262	4.86225
lib90711	T179	Severe Exacerbation	Pre-Infection (Day 0)	0	5.00802
lib90712	T179	Severe Exacerbation	Post-Infection (Day 7)	3.01519	4.89754
lib90714	T179	Severe Exacerbation	Post-Infection (Day 10)	3.29554	4.80517
lib90716	T195	No Severe Exacerbation	Post-Infection (Day 2)	2.87619	4.92904
lib90718	T195	No Severe Exacerbation	Post-Infection (Day 4)	2.93308	5.04229
lib90720	T195	No Severe Exacerbation	Pre-Infection (Day 0)	0	5.0327
lib90721	T195	No Severe Exacerbation	Post-Infection (Day 7)	2.60163	5.10579
lib90723	T195	No Severe Exacerbation	Post-Infection (Day 10)	2.40287	5.01819
lib90725	T196	No Severe Exacerbation	Post-Infection (Day 2)	1.66354	5.01146
lib90727	T196	No Severe Exacerbation	Post-Infection (Day 4)	1.84337	5.10672
lib90729	T196	No Severe Exacerbation	Pre-Infection (Day 0)	0	5.16615
lib90730	T196	No Severe Exacerbation	Post-Infection (Day 7)	1.69352	5.16846
lib90732	T196	No Severe Exacerbation	Post-Infection (Day 10)	1.65078	5.03021
lib90734	T197	No Severe Exacerbation	Post-Infection (Day 2)	2.60567	4.87091
lib90736	T197	No Severe Exacerbation	Post-Infection (Day 4)	2.3043	5.0657
lib90738	T197	No Severe Exacerbation	Pre-Infection (Day 0)	0	4.82926
lib90739	T197	No Severe Exacerbation	Post-Infection (Day 7)	2.40296	5.10803
lib90741	T197	No Severe Exacerbation	Post-Infection (Day 10)	2.35395	4.32343
lib96537	T383	Healthy	Post-Infection (Day 2)	2.9991	5.13
lib96538	T383	Healthy	Pre-Infection (Day 0)	0	5.16843
lib96539	T383	Healthy	Post-Infection (Day 4)	2.74109	5.12805
lib96540	T383	Healthy	Post-Infection (Day 7)	2.72092	5.15901
lib96541	T383	Healthy	Post-Infection (Day 10)	2.87995	5.15489
lib96542	T198	Severe Exacerbation	Post-Infection (Day 2)	3.70778	4.68951
lib96544	T198	Severe Exacerbation	Pre-Infection (Day 0)	0	5.08003
lib96545	T198	Severe Exacerbation	Post-Infection (Day 4)	3.3897	5.09087
lib96547	T198	Severe Exacerbation	Post-Infection (Day 7)	3.56575	5.0894
lib96549	T198	Severe Exacerbation	Post-Infection (Day 10)	3.50182	5.00617
lib96551	T199	Severe Exacerbation	Post-Infection (Day 2)	3.1781	4.58615
lib96553	T199	Severe Exacerbation	Pre-Infection (Day 0)	0	5.055
lib96554	T199	Severe Exacerbation	Post-Infection (Day 4)	3.19267	4.90756
lib96556	T199	Severe Exacerbation	Post-Infection (Day 7)	2.84507	4.93483
lib96558	T199	Severe Exacerbation	Post-Infection (Day 10)	3.01745	4.95885
lib96560	T163	Severe Exacerbation	Pre-Infection (Day 0)	0	5.13486
lib96562	T163	Severe Exacerbation	Post-Infection (Day 2)	3.92362	4.52401
lib96565	T163	Severe Exacerbation	Post-Infection (Day 4)	3.9236	4.91034
lib96568	T163	Severe Exacerbation	Post-Infection (Day 7)	3.61271	5.02912
lib96571	T163	Severe Exacerbation	Post-Infection (Day 10)	3.73196	5.11218
lib96574	T184	No Severe Exacerbation	Pre-Infection (Day 0)	0	4.97756
lib96576	T184	No Severe Exacerbation	Post-Infection (Day 2)	2.88033	4.58223
lib96579	T184	No Severe Exacerbation	Post-Infection (Day 4)	3.39001	4.79581
lib96582	T184	No Severe Exacerbation	Post-Infection (Day 7)	2.96555	4.90055
lib96585	T184	No Severe Exacerbation	Post-Infection (Day 10)	2.82361	4.91387
lib96588	T3027	Healthy	Pre-Infection (Day 0)	0	5.22142
lib96590	T3027	Healthy	Post-Infection (Day 2)	2.39569	5.10997
lib96593	T3027	Healthy	Post-Infection (Day 4)	2.00468	5.15719
lib96596	T3027	Healthy	Post-Infection (Day 7)	2.42027	5.20507
lib96599	T3027	Healthy	Post-Infection (Day 10)	2.21949	5.20226
lib96602	T183	Severe Exacerbation	Pre-Infection (Day 0)	0	5.08625
lib96604	T183	Severe Exacerbation	Post-Infection (Day 2)	3.74872	4.40558
lib96610	T183	Severe Exacerbation	Post-Infection (Day 7)	3.52005	5.02994
lib96613	T183	Severe Exacerbation	Post-Infection (Day 10)	3.69292	4.98546
lib96616	T3030	Healthy	Pre-Infection (Day 0)	0	5.15804
lib96618	T3030	Healthy	Post-Infection (Day 2)	3.23073	4.82173
lib96621	T3030	Healthy	Post-Infection (Day 4)	3.38242	4.9663
lib96624	T3030	Healthy	Post-Infection (Day 7)	2.94954	5.07325
lib96627	T3030	Healthy	Post-Infection (Day 10)	3.10853	5.10077
lib96630	T1001	Severe Exacerbation	Pre-Infection (Day 0)	0	4.92472
lib96632	T1001	Severe Exacerbation	Post-Infection (Day 2)	3.20703	4.74915
lib96635	T1001	Severe Exacerbation	Post-Infection (Day 4)	3.00138	4.72029
lib96638	T1001	Severe Exacerbation	Post-Infection (Day 7)	2.87751	4.78282
lib96641	T1001	Severe Exacerbation	Post-Infection (Day 10)	3.00023	4.88793
lib96644	T1002	Severe Exacerbation	Pre-Infection (Day 0)	0	5.13919
lib96646	T1002	Severe Exacerbation	Post-Infection (Day 2)	2.86259	5.03096
lib96649	T1002	Severe Exacerbation	Post-Infection (Day 4)	2.77019	5.1313
lib96652	T1002	Severe Exacerbation	Post-Infection (Day 7)	2.77289	5.16709
lib96655	T1002	Severe Exacerbation	Post-Infection (Day 10)	2.45165	5.1987
lib96658	T173	No Severe Exacerbation	Pre-Infection (Day 0)	0	4.88584
lib96660	T173	No Severe Exacerbation	Post-Infection (Day 2)	2.79599	4.74979
lib96663	T173	No Severe Exacerbation	Post-Infection (Day 4)	2.55038	4.8289
lib96666	T173	No Severe Exacerbation	Post-Infection (Day 7)	2.74979	4.85243
lib96669	T173	No Severe Exacerbation	Post-Infection (Day 10)	2.54437	4.93989
lib96672	T175	Severe Exacerbation	Pre-Infection (Day 0)	0	4.7615
lib96674	T175	Severe Exacerbation	Post-Infection (Day 2)	3.01484	4.29851
lib96677	T175	Severe Exacerbation	Post-Infection (Day 4)	2.7725	4.48653
lib96680	T175	Severe Exacerbation	Post-Infection (Day 7)	2.69255	4.57186
lib96683	T175	Severe Exacerbation	Post-Infection (Day 10)	2.57801	4.55686
lib96686	T1003	No Severe Exacerbation	Pre-Infection (Day 0)	0	5.06857
lib96688	T1003	No Severe Exacerbation	Post-Infection (Day 2)	1.79991	5.07095
lib96691	T1003	No Severe Exacerbation	Post-Infection (Day 4)	2.32617	5.13683
lib96694	T1003	No Severe Exacerbation	Post-Infection (Day 7)	2.23173	5.1165
lib96697	T1003	No Severe Exacerbation	Post-Infection (Day 10)	2.50625	5.0242
lib96700	T1004	No Severe Exacerbation	Pre-Infection (Day 0)	0	5.17073
lib96702	T1004	No Severe Exacerbation	Post-Infection (Day 2)	2.73885	4.8931
lib96705	T1004	No Severe Exacerbation	Post-Infection (Day 4)	2.80569	5.04539
lib96708	T1004	No Severe Exacerbation	Post-Infection (Day 7)	2.37542	5.14027
lib96711	T1004	No Severe Exacerbation	Post-Infection (Day 10)	2.78017	4.76787
lib96714	T1005	Severe Exacerbation	Pre-Infection (Day 0)	0	5.19719
lib96716	T1005	Severe Exacerbation	Post-Infection (Day 2)	2.07634	5.12339
lib96719	T1005	Severe Exacerbation	Post-Infection (Day 4)	1.58824	5.16171
lib96722	T1005	Severe Exacerbation	Post-Infection (Day 7)	1.688	5.20186
lib96725	T1005	Severe Exacerbation	Post-Infection (Day 10)	1.85646	5.1988
lib96728	T161	Severe Exacerbation	Pre-Infection (Day 0)	0	4.99646
lib96730	T161	Severe Exacerbation	Post-Infection (Day 2)	3.28336	5.08724
lib96733	T161	Severe Exacerbation	Post-Infection (Day 4)	3.11229	4.8666
lib96736	T161	Severe Exacerbation	Post-Infection (Day 7)	3.37065	4.85678
lib96739	T161	Severe Exacerbation	Post-Infection (Day 10)	3.12167	5.38111
lib96742	T176	Severe Exacerbation	Pre-Infection (Day 0)	0	5.38408
lib96744	T176	Severe Exacerbation	Post-Infection (Day 2)	4.01498	4.55579
lib96747	T176	Severe Exacerbation	Post-Infection (Day 4)	3.81512	4.57163
lib96750	T176	Severe Exacerbation	Post-Infection (Day 7)	3.74476	4.8282
lib96753	T176	Severe Exacerbation	Post-Infection (Day 10)	3.95272	4.96459
lib96756	T1006	Severe Exacerbation	Pre-Infection (Day 0)	0	5.0864
lib96758	T1006	Severe Exacerbation	Post-Infection (Day 2)	3.19685	4.70039
lib96761	T1006	Severe Exacerbation	Post-Infection (Day 4)	3.05807	4.93148
lib96764	T1006	Severe Exacerbation	Post-Infection (Day 7)	3.0688	4.53664
lib96767	T1006	Severe Exacerbation	Post-Infection (Day 10)	3.14803	5.07965
lib96770	T1007	No Severe Exacerbation	Pre-Infection (Day 0)	0	4.92477
lib96772	T1007	No Severe Exacerbation	Post-Infection (Day 2)	2.89682	4.60622
lib96775	T1007	No Severe Exacerbation	Post-Infection (Day 4)	2.41496	4.90163
lib96778	T1007	No Severe Exacerbation	Post-Infection (Day 7)	2.97258	4.97243
lib96781	T1007	No Severe Exacerbation	Post-Infection (Day 10)	2.95392	4.85654
lib96784	T137	No Severe Exacerbation	Pre-Infection (Day 0)	0	5.04019
lib96786	T137	No Severe Exacerbation	Post-Infection (Day 2)	3.03816	4.54895
lib96789	T137	No Severe Exacerbation	Post-Infection (Day 4)	2.86915	4.88563
lib96792	T137	No Severe Exacerbation	Post-Infection (Day 7)	2.80494	4.9938
lib96795	T137	No Severe Exacerbation	Post-Infection (Day 10)	3.01789	4.99231

## Sheet: Fig2A
hgnc_symbol	estimate
TSPAN6	-0.0274571
TNMD	0.295929
DPM1	0.144522
SCYL3	0.0582177
C1orf112	-0.104208
FGR	0.148615
CFH	-0.229499
FUCA2	0.01873
GCLC	0.117107
NFYA	-0.11521
STPG1	0.174961
NIPAL3	-0.0730863
LAS1L	0.0109265
ENPP4	0.178083
SEMA3F	0.0331613
CFTR	-0.0943898
ANKIB1	-0.337877
CYP51A1	0.198266
KRIT1	0.0451887
RAD52	-0.202804
BAD	0.269815
LAP3	-0.039242
CD99	0.51593
HS3ST1	-0.0448365
AOC1	0.0988439
WNT16	-0.0371927
HECW1	-0.166972
MAD1L1	0.0591445
LASP1	0.0400684
SNX11	0.0734755
TMEM176A	0.301512
M6PR	0.054416
KLHL13	0.0135566
CYP26B1	0.380973
ICA1	0.150284
DBNDD1	-0.0469974
ALS2	-0.0517567
CASP10	-0.0991092
CFLAR	-0.111561
TFPI	-0.155881
NDUFAF7	-0.222732
RBM5	-0.200177
MTMR7	-0.354123
SLC7A2	0.0914407
ARF5	0.0951532
SARM1	0.136612
POLDIP2	0.0297176
PLXND1	-0.401316
AK2	-0.0125494
CD38	0.257134
FKBP4	0.126598
KDM1A	0.0697964
RBM6	-0.177467
CAMKK1	0.0567377
RECQL	-0.165111
CCDC132	-0.0800291
ARHGAP33	-0.396842
NDUFAB1	0.0584866
PDK4	0.03037
SLC22A16	0.0500282
ZMYND10	0.0799484
ABCB5	-0.451787
ARX	-0.0508971
SLC25A13	-0.0475632
ST7	-0.125427
CDC27	-0.17487
SLC4A1	0.0927003
CALCR	0.166768
HCCS	-0.0688828
DVL2	0.0407331
PRSS22	-0.403446
UPF1	0.207136
SKAP2	-0.110216
SLC25A5	-0.0385796
CCDC109B	0.0046177
POLR2J	0.132962
DHX33	-0.283593
MEOX1	0.242781
THSD7A	0.470672
LIG3	0.153833
RPAP3	0.0853464
ACSM3	-0.48976
CIAPIN1	-0.0476626
SPPL2B	-0.112794
FAM214B	-0.180521
COPZ2	-0.0951735
PRKAR2B	0.0387946
MSL3	0.0507477
CREBBP	-0.210136
BZRAP1	0.37352
MPO	0.190148
PON1	0.856514
GCFC2	-0.0874817
WDR54	0.234097
CROT	-0.0723206
ABCB4	0.0401611
KMT2E	-0.104684
RHBDD2	0.10999
SOX8	-0.0328643
IBTK	-0.0816324
ZNF195	-0.227595
MYCBP2	-0.339938
FBXL3	0.104318
ITGAL	0.386811
PDK2	0.140971
ITGA3	0.0189061
ZFX	-0.307509
LAMP2	-0.0723573
ITGA2B	0.111167
ASB4	0.727599
GDE1	0.028564
C19orf60	-0.0665536
CRLF1	-0.273231
OSBPL7	-0.2235
TMEM98	0.0729478
YBX2	0.652531
KRT33A	0.349129
MAP3K14	-0.0774259
ABCC8	-0.040004
TMEM132A	-0.222654
AP2B1	-0.0427282
TAC1	0.306865
ZNF263	0.0909102
CX3CL1	-0.232919
SPATA20	-0.0132305
TNFRSF12A	-0.0815887
MAP3K9	-0.327077
RALA	-0.0181728
BAIAP2L1	0.121047
KDM7A	0.0630756
ETV1	-0.295899
AGK	-0.0159784
ALDH3B1	0.432256
TTC22	-0.0190313
PHTF2	-0.0592563
CCL26	0.143304
FARP2	-0.0470975
USH1C	0.260684
GGCT	-0.0742212
DBF4	-0.0328736
IFRD1	-0.14818
COX10	-0.127106
GTF2IRD1	-0.0622419
PAF1	0.152649
VPS41	-0.0065026
ARHGAP44	0.25774
ELAC2	0.107141
SCIN	-0.0279388
ARSD	-0.0507529
PNPLA4	-0.236316
MYH13	-0.0138171
ADIPOR2	0.0186644
CDKL3	0.0713074
UPP2	-0.248467
PRSS21	0.435666
MARK4	-0.408695
PROM1	-0.0061802
CCDC124	0.068487
CEACAM21	-0.463033
PAFAH1B1	-0.0943207
NOS2	0.162611
DNAH9	0.169272
KIAA0100	0.00121445
SLC13A2	-0.444471
GAS7	0.119532
TRAPPC6A	0.150679
MATK	-0.578649
CEACAM7	-1.89055
ST7L	-0.150524
RPUSD1	-0.151277
RHBDF1	-0.290401
LUC7L	-0.389205
CACNA2D2	0.21675
BAIAP3	0.136502
TSR3	0.0444753
PIGQ	0.0306092
CRAMP1L	0.282258
TEAD3	-0.0663481
SELE	-0.12157
DNAJC11	-0.0679088
FMO3	0.311747
MYLIP	0.16565
NOX1	0.0950881
E2F2	0.796952
PSMB1	-0.0215396
SYN1	-0.0350855
JARID2	0.0103781
CDKL5	0.358267
CDK11A	0.17174
NADK	-0.0046699
DLEC1	-0.179761
CYTH3	-0.0554029
ADAM22	-0.358324
SYPL1	-0.0814048
CYB561	0.176266
SPAG9	-0.120466
CELSR3	0.0292286
AASS	0.278029
PLEKHG6	0.138301
SS18L2	-0.0700525
MPND	0.352722
MGST1	-0.0114565
CRY1	0.0976291
NFIX	-0.0634857
ST3GAL1	-0.170543
MMP25	-0.537228
IL32	-0.411024
PKD1	-0.209038
MAPK8IP2	0.27037
MED24	-0.0661736
RHOBTB2	-0.145566
HEATR5B	-0.122337
SEC62	0.013147
RPS20	0.129384
CSDE1	-0.0312706
UBE3C	0.067076
REV3L	-0.104253
TENM1	-0.358265
PAX7	0.1425
MASP2	0.579607
IYD	0.259581
FAM76A	-0.150754
TRAF3IP3	0.657422
POMT2	-0.258376
VTA1	-0.0258858
MLXIPL	0.126159
BAZ1B	0.01277
RANBP9	-0.177377
ETV7	0.0231392
SPRTN	0.0908605
METTL13	-0.057255
DYRK4	-0.0767516
ZNF207	-0.0106203
UQCRC1	0.0498383
STARD3NL	0.155988
CD9	0.0824872
HHATL	0.23837
NCAPD2	0.175808
IFFO1	-0.739269
GIPR	0.0132296
PHF7	-0.159716
SEMA3G	-0.0314829
NISCH	0.0416026
STAB1	0.0472154
FUZ	0.35306
SLC6A13	-0.0953046
IDS	0.106846
PRSS3	-0.713253
ZNF200	0.00527537
CD4	0.325163
LRRC23	0.212243
BTK	-0.0238575
HFE	-0.167793
SCMH1	-0.0030098
FYN	0.366994
HIVEP2	0.0356378
FMO1	-0.120075
TCEB3	0.0704942
LYPLA2	0.0059002
CLCN6	0.0276545
MRC2	-0.172618
SLC6A7	0.175123
TSPAN9	-0.23316
BTBD7	-0.187191
APBA3	0.0300508
MKS1	0.182995
ABHD5	-0.0216017
ANOS1	0.697331
AKAP8L	-0.0765701
MBTD1	-0.0629396
UTP18	0.0290871
RNF216	0.00760315
TTC19	-0.0235574
PTBP1	0.0311304
DPF1	-0.0213897
SYT7	-0.478473
LARS2	0.207545
PIK3C2A	0.0624787
PLAUR	-0.26006
ANLN	-0.199788
WIZ	-0.267662
RABGAP1	-0.009892
DCN	0.367522
QPCTL	0.101582
PPP5C	0.0520952
CEP68	0.261558
MAP4K3	-0.0837889
ZBTB32	-0.254775
TYROBP	0.278836
TMEM159	-0.139054
GABRA3	-0.261071
BRCA1	0.107583
ERCC1	0.127635
CD22	0.117961
SEMA3B	0.211043
MBTPS2	-0.142412
PRICKLE3	0.127715
LTF	-0.285253
EXTL3	0.042063
ELOVL5	0.109634
ALOX5	-0.446814
KDM5D	2.16531
CALCOCO1	0.0126477
UBR7	0.0105732
MAP4K5	-0.0307362
EHD3	0.187188
PSMC4	0.0595598
MAN2B2	-0.121611
SLC7A14	0.258511
CLDN11	-0.239599
SLC25A39	-0.142023
MVP	0.0142193
NUB1	0.0122284
PGM3	-0.0547708
RWDD2A	-0.0693795
CLK1	-0.215016
POLR3B	-0.0827739
ANGEL1	0.0503356
RNF14	-0.131895
DNASE1L1	0.135923
DDX11	0.154019
HEBP1	0.114228
GPRC5A	-0.313257
MAMLD1	0.0786069
CD6	-0.323702
TACC3	-0.163247
UFL1	0.121109
POLA2	0.308373
ZC3H3	0.0804026
CAPN1	-0.0174703
ACPP	-0.156711
MDH1	0.0700418
SLC30A9	0.0384632
MTMR11	0.0631538
COX15	-0.0796745
CCDC88C	0.140108
YAF2	0.222805
ZMYND11	0.0305353
WAS	-0.218405
DPEP1	0.186552
BID	-0.353219
MATR3	-0.551501
NPC1L1	0.5858
XYLT2	-0.0044753
NUDCD3	0.0389782
ISL1	-0.207212
CHDH	1.1056
IL20RA	0.120238
CLCA1	-0.170092
CLCA4	-0.693149
GLT8D1	0.0764163
ATP2C1	-0.0535178
IGF1	0.902129
SLC38A5	0.309474
RALBP1	-0.0547644
RUFY3	-0.0954512
CNTN1	0.0851939
SLC11A1	0.485621
WWTR1	0.100617
AGPS	-0.006047
CXorf56	0.121641
ATP1A2	0.00169614
TTC27	-0.034952
ZNF582	-0.33743
VSIG2	-0.243381
PHLDB1	0.262581
MARCO	-0.429057
CYP24A1	-0.526798
PRDM11	-0.0112496
SYT13	-0.520699
SNAI2	-0.107623
CD74	-0.101386
HGF	0.513985
ZRANB1	0.0777263
NCDN	0.00548149
ADGRA2	-0.0535038
ZFP64	-0.0238598
MNAT1	0.183744
SAMD4A	-0.173714
RUNX3	0.104321
MRE11A	-0.052473
PLEKHB1	0.436608
SERPINB1	-0.0122168
SLC7A9	0.0338818
SPAST	0.0292313
NRXN3	0.34298
OSBPL5	-0.0365869
AQR	-0.132388
CPS1	-0.487272
C8B	-0.146076
FHL1	-0.212168
RTFDC1	0.0824006
NLRP2	-0.345622
SLC45A4	0.024658
RNF10	0.0448838
ZNF839	0.14683
ZDHHC6	-0.152787
GRAMD1B	-0.16373
RNH1	0.0091302
NDUFS1	0.0695195
RB1CC1	0.0531016
ERP44	-0.0654445
ALAS1	0.0177657
BIRC3	-0.201194
AKAP11	0.0024485
GLRX2	-0.151191
SNAPC1	0.124659
DERA	0.0799801
STRAP	-0.107053
ABCC2	-0.066041
DEF6	0.0389577
PLEKHO1	0.182229
GCLM	-0.0473961
UBR2	-0.141273
EHD2	-0.149012
DEPDC1	-0.11415
CCDC28A	0.159094
RRAGD	-0.169233
HSF2	0.0851926
PHF20	-0.150563
HSD17B6	0.518086
NR1H3	0.474209
TYMP	-0.299331
NCAPH2	-0.0707506
TOMM34	0.158124
SEC63	-0.0211056
KPNA6	0.0206019
VIM	0.291089
RTEL1-TNFRSF6B	-0.45802
FAS	-0.285562
RNASET2	0.0650076
CD44	-0.234
KCNG1	0.140317
AGPAT4	-0.180387
SLAMF7	-0.0516126
BTN3A1	-0.0737406
MIPEP	0.236783
PRKCH	-0.032586
IFNGR1	-0.32141
B4GALT7	0.028067
SH2D2A	0.0523181
VRK2	-0.103122
TNFRSF1B	-0.425224
VEZT	0.0145311
POU2F2	-0.715961
BRD9	-0.110504
SNX1	-0.0834485
TBPL1	0.0777904
ARNTL2	-0.413755
BCLAF1	-0.132759
SLC39A9	-0.0625689
ANK1	-0.327581
TFB1M	-0.243903
RABEP1	-0.106468
HMGB3	0.299128
NUP160	-0.0238998
BAK1	0.0132378
MUSK	0.0248979
IKZF2	-0.702404
GRN	-0.288866
FAM13B	-0.177572
ARHGAP31	-0.583826
CENPQ	-0.335985
SARS	-0.0012036
RANBP3	0.230999
ARID4A	-0.263133
TSSC1	0.0420283
PNPLA6	-0.0792827
IFT88	0.192622
ALG1	-0.0055497
ZCCHC8	-0.0194843
ABCF2	-0.0707105
CHPF2	-0.0939426
LRRC7	-0.0025365
FUT8	0.101453
UBA6	-0.194911
GAB2	0.0289647
ATP6V0A1	-0.104573
PIAS1	-0.0137527
SLC4A7	-0.283076
APBA2	1.05847
MAP2K3	-0.003279
EFCAB1	0.120677
TMSB10	-0.0197911
ASTE1	-0.114577
RNF19A	-0.189067
PEX3	0.0542026
GABARAPL2	0.100974
SH3YL1	0.238906
FAM136A	-0.0650772
VCL	-0.198732
DEPDC1B	-0.310892
DAPK2	-0.396985
NSMAF	-0.185617
ADSS	-0.174147
STAP1	0.897626
TIMP2	-1.13597
RFC1	-0.0565371
TBC1D23	-0.11843
CUL3	-0.0094672
MYOM2	-0.111966
CYP46A1	0.234252
ZZZ3	0.00944083
SLC18A1	0.505225
USP2	0.358013
CASR	0.323007
TUBG2	0.045457
RPL26L1	0.0774345
FLT4	0.362716
NSUN2	0.121588
FBXO42	-0.0528646
MFAP3	-0.0893224
MRI1	0.147534
METTL1	0.27516
AGA	-0.0647783
PI4K2B	0.23242
BOD1L1	-0.086583
MAT2B	0.0766335
TLL1	0.464548
EDC4	0.0495349
TRIO	-0.30922
VCAN	0.111357
CLEC16A	-0.137663
MSR1	0.394846
CDH1	0.0387576
SKIV2L2	0.0133884
DNAH5	0.140272
ZFYVE16	0.065072
FAM65A	-0.0934261
C6	0.627122
RAI14	-0.0198027
SOX30	-0.432347
PNKP	0.0482046
BEST2	-0.430675
PHLPP2	0.342974
SPDL1	-0.049819
STAU2	0.0328509
PQLC2	-0.0759072
CTNS	-0.0282351
RTN4R	-0.316684
PHF23	0.0568155
CDH10	-0.539137
INPP4A	0.0182558
RAB27B	-0.0617414
PSMA4	-0.0669669
MYO16	-0.424976
LSG1	0.0700729
PARP3	-0.0750652
TNC	-0.177728
THAP3	0.136085
FAM65C	0.345451
TDP1	-0.0861242
AIFM2	0.0255705
SPATA7	0.180789
MED17	-0.0308564
RETSAT	0.0322401
CAPG	-0.0789429
AP2S1	-0.0527923
USH2A	1.21469
ZPBP	0.500246
TG	-0.229786
ADAM28	-0.082223
BARX2	-0.335816
DCUN1D1	-0.122301
JADE2	-0.116553
LCP2	0.639164
TRIT1	0.187433
ADRB1	-0.0042022
CUL7	0.106398
CTNNA1	0.0284206
PHKA2	-0.208952
CNTLN	-0.175909
EPHA3	-0.262852
HSPA5	-0.0285962
DSG2	-0.19906
GEMIN8	-0.0572602
OFD1	-0.0207006
GPM6B	0.106413
PREX2	0.49761
WDR37	-0.228792
YTHDC2	-0.120269
CTPS2	0.265842
ATP6V1H	-0.0109699
POLR2B	0.00370807
FAM214A	-0.109665
ARAP2	-0.100671
TPR	-0.0741312
CP	0.0189154
KIAA0556	0.171391
DTNBP1	0.157338
XK	0.1107
ANO2	0.111591
C12orf4	-0.059212
SCML1	0.25117
WWC3	-0.0486006
ARHGAP6	0.408402
FAM184B	-0.378142
MAP4	-0.0288502
GOPC	0.0858561
ROS1	-0.838166
USP28	0.128391
HDAC9	-0.273769
TSPAN17	-0.0666473
NOP16	-0.15574
CC2D2A	0.253911
RRM2B	0.123532
ZNF800	-0.173634
SNX29	0.0515104
LMO3	0.679948
MRPS10	-0.140686
GUCA1A	0.347651
RSF1	-0.0410212
VPS13D	0.0941446
CELF2	0.314416
FAM120A	-0.0056365
R3HDM1	-0.374782
COL9A2	-0.358001
KITLG	-0.110491
ERCC8	0.1019
ADAMTS6	0.366775
H6PD	-0.153074
VAMP3	-0.0488413
PER3	0.0997776
TNFRSF9	-0.412324
EPN3	-0.0115681
LTBP1	-0.256167
RCN1	-0.0141958
ELN	0.471638
RFC2	0.0104153
ARID1B	-0.248764
CLPTM1L	0.00616225
NEDD4L	0.013113
FOXP3	-0.148112
PPP1R3F	-0.0961633
HEXB	-0.183329
PTCD2	-0.119034
KIAA2022	-0.374518
JKAMP	-0.0445206
DKK3	-0.183876
ARHGEF5	0.0670012
NFE2L3	-0.167983
MCUR1	0.0416341
LIMA1	-0.205449
LETMD1	-0.148941
SLC4A8	-0.124326
LAMC3	-0.0573807
PTGER3	0.512783
TNIP3	-0.976786
MAPK9	0.0083028
COL23A1	0.723285
BCAR1	-0.0671817
FAM160A2	-0.001134
HERPUD1	0.0536368
HOMER3	-0.406794
RAD51	-0.293897
POLQ	-0.409249
PIK3CB	0.17919
CYBA	-0.155631
THOC3	0.149669
HEBP2	-0.133928
MPHOSPH9	-0.0606305
PLEKHA5	-0.000865
PRSS8	-0.294483
SIKE1	-0.0190577
RRP12	0.13441
FNIP2	-0.0304938
MSMO1	0.13764
TTC17	-0.113154
FSTL4	-0.33842
FOXN3	-0.0470118
METTL24	0.155468
AKR7A2	0.143901
MRTO4	0.00659789
NNAT	0.684729
USE1	0.261809
MCF2L2	0.276582
NRIP2	-0.28127
LAMA3	-0.26134
AP5M1	-0.136125
ANAPC4	0.093198
KCNQ1	0.0621702
TRAPPC3	-0.0231614
THRAP3	0.00877484
PHPT1	0.0309379
ENTPD2	-0.480133
LY75	0.0337887
ARID4B	-0.262947
OPN3	-0.319469
SDCCAG8	0.065773
HHAT	0.189847
KIF1B	0.0494127
FOXC1	0.0889172
TBC1D22A	0.092717
SYNE2	0.0183314
PLEKHH1	-0.279041
ATP9A	0.0471839
CHRDL2	0.0769293
FAM168A	0.114527
RELT	-0.331722
GALC	0.244733
NOP58	-0.0412115
SZRD1	0.149056
KCNH2	-0.42157
CUL1	-0.0298515
FAM114A2	-0.0951537
CYFIP2	0.749523
TAB2	0.0949848
GINM1	-0.0961506
EIF2AK2	-0.137156
USP36	-0.189375
KMT2C	-0.207062
MCOLN3	-0.399878
PUM2	0.0846236
MRPL43	0.0629239
ITIH1	0.278223
C4orf27	-0.0444583
ZFR	0.0093572
ZNF280C	-0.423187
NPFFR2	0.275888
TRAF1	-0.326375
RC3H2	-0.246852
IL17RB	-0.332057
TRAF3IP2	-0.292301
GYG2	1.12948
DCBLD2	-0.0441362
SERPINB3	-0.103672
SOAT1	-0.0922206
PKP2	-0.0139898
MSH4	-0.166079
F7	0.603304
GDI2	0.000784
PRDM1	-0.14795
ATG5	-0.0774199
TMCC3	-0.0218235
PITHD1	0.0489539
MTA3	-0.102317
USP13	0.000524
ATP11B	0.053645
LAMC2	-0.116042
CDK14	0.0115896
SEC61A1	-0.0064174
PPP1R12A	-0.266931
RASGRF1	-0.115791
CAMK2B	0.0928375
CROCC	0.228943
POLR3E	0.0126408
ATP2B4	0.0169753
RIOK2	-0.0643207
YIPF1	-0.124806
NDC1	-0.029771
DGKG	0.649642
FLYWCH1	-0.0098707
UNKL	-0.351565
TBXAS1	-0.605858
PARP12	-0.175564
ALDH18A1	0.186354
TARBP1	-0.233072
GATB	0.0324073
MXD1	-0.303087
CDK17	0.0342057
DNAJC25	0.105747
SLC2A3	0.668489
PSD	0.213597
CTDP1	0.00410638
YBX3	0.0781015
STYK1	0.392041
WNK1	-0.142012
CCAR1	-0.0979892
OGFR	0.0942659
GNA15	-0.0412375
PIGV	-0.0154243
PTPRU	0.124478
SNRNP40	0.0801932
RIMBP2	0.079844
COL11A1	0.301358
QSER1	-0.223635
MPC1	0.147716
ACAA1	-0.0572641
BCAT1	-0.25416
HDAC7	-0.164628
LZTS1	0.035288
PRDM6	0.742169
WNT8A	0.190141
SPAG4	0.502329
NCKAP1	-0.111512
MRPS35	-0.020342
GUCY1B3	0.137535
SFSWAP	-0.0881249
TNK2	-0.205478
MON2	-0.0717465
CDH3	-0.111589
ARSF	0.325332
GPBP1	-0.0271546
DGAT2	-0.227001
ZNF112	-0.215136
CS	0.0304934
LTK	-0.85151
MRPS24	-0.460649
ELMO2	-0.0107167
WAPAL	-0.0281563
VMP1	-0.0852026
APPBP2	-0.101026
POLD1	0.0121345
SEZ6	-0.101109
EIF4B	0.0768957
SLC6A16	0.332726
GLTSCR1	-0.119666
SPHK2	-0.0501352
RPL18	0.129283
CA11	-0.0112242
ISOC2	0.0424642
U2AF2	0.0687143
EPN1	0.0592679
MED29	0.225319
AHRR	0.504666
ZNF275	0.311904
MTMR1	0.0721241
GPC1	-0.236422
ADCK1	0.0483612
HAGH	0.19895
RNF4	0.088709
CASP8	0.0121978
LIMCH1	0.0592601
ASUN	-0.169214
TM7SF3	-0.105187
DLX3	-0.109768
SPA17	0.246746
TSPAN32	0.293892
WISP2	0.469678
DMRT3	0.542886
ST3GAL6	0.374558
ATP2C2	-0.0522276
NGFR	-0.340153
CDON	0.216565
TAF2	-0.109496
HIPK2	0.0293511
TNPO3	-0.0737032
RFXANK	0.178323
TMEM161A	0.0523779
LPAR2	-0.0759758
CTSA	-0.038981
SUGP2	-0.0389667
SLC12A2	-0.315418
SNX24	0.0995477
EYA2	0.0770059
CNN2	0.0348641
ABCA7	0.328496
SNCAIP	0.176911
DDX20	0.0166796
BTBD1	0.0587987
FAR2	-0.0246972
BCAS1	-0.221061
CHI3L2	-0.0892168
SBNO2	-0.178121
PMS1	-0.110619
HMG20B	0.00770112
CALCRL	0.21489
TAF11	-0.204933
ANKS1A	0.04882
AP3D1	-0.159774
ZNF76	-0.0117775
SLC9A3R2	0.593599
NTHL1	0.0977573
UHRF1BP1	-0.21132
GNAI3	-0.110951
IPO5	-0.0170919
OAT	-0.0774095
WDR3	0.0510417
PKN2	-0.102197
WDR18	-0.0223231
TRAM2	-0.0583724
NTN1	-0.119956
GLP2R	-0.208491
MCM10	-0.159155
DGKA	-0.287193
ERBB3	0.115343
ANKRD44	0.295271
KARS	-0.0234758
ADAT1	-0.104767
PDIA5	0.186474
TBC1D22B	0.0096323
NDUFB4	0.0379248
SPEN	-0.156961
MYLK	-0.111419
ZC3H15	-0.0389498
MAP2K4	0.0138922
TMEM206	-0.0387648
SLK	-0.239283
CYB5R4	-0.0812412
COL17A1	-0.421401
GSTO2	0.0631973
SEC61A2	-0.216439
PRKCQ	1.08009
TLE2	-0.0367084
ASB1	0.115599
FAM107B	0.115179
ME1	-0.0799349
TBC1D1	-0.161352
CDK13	-0.0306285
MTHFD2	0.0823645
SLC9A7	-0.181927
FOXJ2	0.152783
YBX1	-0.0694016
PDE4A	-0.111366
PPP2R5A	-0.0894068
CTNNA2	0.148731
ELAVL1	-0.0523181
TIE1	0.190141
DIP2B	-0.149666
SMARCD1	0.0727786
KDM4A	-0.0091381
NFYC	0.136147
ZMYND12	0.293648
SLC9A3	-0.551384
NGEF	0.0961892
ASPM	-0.884531
CD84	-0.351822
ELOVL1	-0.046755
ZNRD1	-0.0018316
MPPED2	-0.422413
CLDN18	0.0465939
ZBTB11	-0.0300631
ATXN3	-0.21108
GOLGA5	0.0813785
FGFR2	0.0335507
LRRC40	-0.115747
ISOC1	0.0243632
EML1	0.121488
TRMT11	0.0695362
THUMPD1	-0.0460141
MSANTD3	-0.0903731
ATG2B	-0.0013488
ARFGEF1	0.045108
ACSM2B	0.575587
ZFAT	-0.265602
MTFR1	-0.15788
STAG3	0.379514
FECH	0.05657
MYO9A	-0.0549455
DDX3Y	2.60805
PFKP	0.301838
IDI1	0.113199
SP100	-0.100819
KLF6	-0.189379
PPAP2A	0.0790572
NEO1	-0.0343521
TRAM1	-0.0736077
PHKA1	0.00909135
TNFRSF1A	-0.0744009
CACNB1	-0.349407
EVI5	0.0518054
STOML1	-0.065409
PKM	0.103594
DHX29	-0.0139889
DNTTIP2	-0.133501
METTL22	0.110088
TP53BP1	0.164001
TRO	0.658931
RRP15	-0.0373003
RHOA	0.132015
DHX8	-0.0050797
PRKCZ	0.102468
ZFY	2.02189
IARS2	0.0475574
SYT1	-0.364863
NAV3	-0.257266
IDH3G	0.0590096
ROGDI	-0.0502248
PDZD4	-0.0362823
ATP2B3	-0.184155
ROCK1	-0.161812
CBFB	-0.0351758
PDK3	0.0165431
HYAL2	-0.0084694
HDAC4	-0.117032
RASSF1	0.0739419
FGFR3	-0.190211
IFI35	-0.22526
HEATR6	0.160164
COASY	-0.0482065
PLEKHH3	-0.0719307
MEF2A	-0.0573539
OTUD5	0.0195614
TFE3	-0.0547546
TBC1D25	0.00255352
ACSL4	0.0797048
INPP5A	0.0388477
GPKOW	-0.003932
GRIPAP1	-0.112047
FTSJ1	-0.0373922
PRR11	-0.526374
REEP1	-0.0516031
ATP11A	-0.329629
POLR1A	-9.92e-05
LAPTM4A	0.0117847
TTC7A	0.0126789
IP6K2	-0.0999705
SRBD1	-0.0395174
KIF2A	0.115401
RASGRP2	0.0216576
PSME4	-0.225285
IFT80	0.0293966
SIRT2	0.194792
ERLEC1	-0.0419932
PPP2R5B	-0.189143
PYGM	-0.173364
PITX1	-0.121658
MAST4	-0.266204
ADGRF5	0.094453
SDK2	0.251145
ADAM7	-0.0669428
NUP133	0.100564
NUCKS1	0.129939
VPS35	0.034351
DNAJA2	0.0578474
BCL3	-0.105392
KCNAB2	0.178464
ABCC9	0.90871
GAL	0.0360471
CLEC2D	0.0656514
FUNDC1	-0.217928
MAOB	-0.406748
RORA	-0.0386842
TGFBR3	0.255345
PLA2G10	-0.0500778
HES2	0.0538953
ATP1B3	-0.301819
NEDD4	-0.127732
PIGB	0.0106898
MAPK6	0.0426031
GNB5	0.0417577
RAB27A	-0.126798
CECR5	0.0611795
UFD1L	0.0483037
LRP6	-0.0075778
GUCY2C	-0.407281
PHRF1	0.0859154
IKBKAP	0.0117556
NUCB2	0.0939334
PFN2	0.11892
PTPN3	0.100653
SPTB	0.499501
DAPP1	-0.0482242
SLC44A1	0.0491946
TMEM260	-0.0834868
SMG6	-0.0388784
EXOC5	-0.0584234
CLTCL1	-0.254735
FGF22	0.00648849
FSTL3	-0.359741
DGCR2	-0.0232501
RNF126	-0.0953122
MNT	-0.184833
ZXDC	0.0423984
JMJD6	0.0679232
POLB	0.0167362
ST6GALNAC1	-0.146298
WIPI1	0.089149
FRMPD1	-0.129203
GBA2	-0.0524121
NDST1	0.0341318
ASNS	-0.0313881
AP3M2	0.137489
CNGB1	0.546785
ST6GALNAC2	0.0482815
CHAT	0.149259
PABPC1	-0.0589827
TESK2	0.0553061
CFAP20	0.235247
CSNK2A2	-0.0218503
PTPN21	-0.24722
EIF2B3	-0.0129907
CAMK2A	0.299435
TCOF1	-0.0392907
CDC42	0.0832113
OSBPL3	-0.0656743
SLC12A3	-0.0490925
RAD18	-0.103835
ATP2B1	-0.207419
TRPM5	0.108971
NCK2	0.0574375
MAP4K4	-0.174785
MGAT4A	-0.341861
RPL31	0.131053
WDR1	0.0664523
SNX13	0.0521462
MS4A12	0.0606583
ARHGAP10	0.184259
RPS6KA2	0.116928
ING3	-0.0177668
VASH1	-0.264468
LMCD1	0.473976
WBSCR22	0.15943
SEL1L	0.164103
TRIP13	0.487859
ATP6AP1	0.0573459
TCF3	-0.0383182
TRIB2	-0.259867
DAZAP1	-0.0314544
MBD3	0.110168
HLTF	0.275981
FAM50A	0.0423246
FAM3A	0.0170334
CPSF1	0.120953
MYO3B	0.894945
CYBRD1	0.0405698
CDH19	-0.0619998
PDCD2	0.0723936
SLC6A15	0.578884
RDH11	-0.186885
PRKACA	-0.092041
ADGRL1	0.157132
ACTN1	-0.05692
ZFYVE26	-0.107436
RPS6KA6	0.14943
EPN2	0.0589431
PTPN18	-0.0166941
LIMS2	-0.0669322
SPEG	-0.178121
LNX1	-0.0142514
ALDH3A2	0.100568
TFRC	-0.196268
SREBF1	0.0974982
AFF4	-0.161561
UBE2D1	0.0370755
MPP5	0.0426947
RHOBTB1	-0.0654059
SMC1A	-0.0224079
HSD17B10	-0.06381
MARK2	0.049131
HMMR	-0.413148
CHFR	0.0867676
TRHDE	-0.384047
P4HA2	0.150108
FCGR2B	0.12123
NFATC3	-0.0894952
TRNT1	-0.274343
ACADVL	-0.0926029
STK10	-0.23315
FBXW11	0.017686
ACAP1	0.257345
CRMP1	-0.111447
EVC	-0.177329
DERL2	0.00897725
SIDT1	-0.161631
NDE1	0.114809
MRVI1	0.170486
TMEM38A	0.0860409
AP1M1	0.0457284
PVR	-0.293451
XRCC1	0.136306
SCARB1	0.137283
CYP2W1	-0.407499
MCM2	0.0969778
MOV10L1	-0.277595
PANX2	0.153646
TP63	-0.0786
ALPK1	0.0280449
LLGL2	0.0199705
PDE8A	-0.121889
CLCN4	0.154339
NLE1	0.0943124
SDHA	0.0414827
SMARCE1	-0.122103
GSDMB	-0.208747
KDM5A	-0.0427617
ADAM11	0.254827
PPP2R3A	0.0155145
FERMT2	0.508671
ABCB11	0.0806828
DHRS9	-0.0987237
PTGS2	0.0518504
IGF2BP2	-0.0845409
MAP3K13	0.00235158
ST6GAL1	0.19574
FRY	0.0345563
PICALM	-0.162982
NSF	-0.248778
GLI2	-0.433967
CLASP1	0.0658511
MRPS34	0.0500673
NOTCH3	0.0259417
CLNS1A	-0.101298
PPP2R2C	0.352575
TEAD2	-0.158858
EED	-0.050379
CDHR2	0.285665
TSG101	0.0538191
C17orf85	-0.0333781
ATP2A3	0.182938
CA12	-0.360756
MGLL	0.0153604
NTN4	-0.38574
BCS1L	-0.333356
NUAK1	0.160483
DPP8	-0.0897228
SLC24A1	0.418144
ZNF532	-0.154223
SCARF1	-0.101053
LMAN1	0.16788
HACD3	0.0811249
IPCEF1	-0.25738
ZZEF1	-0.183576
NOX3	0.0967131
ENO1	0.054798
SLC12A1	0.00538655
MYDGF	0.119321
ANO8	-0.452574
TUBE1	-0.0211382
ARHGEF10L	-0.228053
TXK	-0.475737
WSCD2	-0.0645239
KCNQ2	-0.311928
TACR2	-0.500027
ACTR6	-0.0551666
TIPIN	-0.103658
SRI	0.0967389
EIF4G3	0.137211
NUP37	0.0686925
SEMA3A	-0.0470701
GTSE1	0.034929
SEMA3C	-0.0421778
TTC38	0.130205
ACAT1	0.0806746
GRAMD4	-0.272411
CELSR1	0.13077
WNT8B	0.400567
ZNF638	-0.0447641
SLC25A40	0.102987
TIMM21	-0.0172382
ADD2	0.0732827
RASAL2	-0.290272
VPS9D1	0.164015
ZNF37A	-0.378843
MARK3	-0.0889171
SLC25A3	-0.0519643
FNDC3B	-0.124901
FOSL2	-0.0080332
CACNG4	0.65749
FRYL	-0.459249
TMEM131	0.0903766
FSCN1	-0.184651
ACTB	0.0264787
MOCOS	-0.123781
PLD1	-0.15417
ATP12A	-0.679922
WDR62	0.163935
DLG1	-0.290338
RAB7A	0.00408256
BCAP29	-0.256434
SEC31B	-0.519165
SART3	0.00939693
ARHGAP15	0.425835
TUBA3D	-0.438927
EXOSC7	-0.0059518
KIFAP3	0.112957
MKRN2	0.111997
MCM6	0.0277529
REXO2	-0.0475704
RBM7	-0.115675
RBMS2	-0.307489
BAZ2A	-0.209886
PTPN23	-0.102692
MLH1	-0.0350936
UNG	0.16544
FMO4	-0.0565866
KLHL20	0.0369758
SLC46A1	-0.117332
PLXNA2	0.0203594
SPAG5	-0.028264
ANKRD13A	-0.085079
TPD52	-0.062358
ACACB	-0.0868807
TRAF4	-0.0755421
PAG1	0.0777631
GPATCH1	0.201979
ICAM3	-0.0771645
NT5C2	-0.140241
MCAM	-0.0740801
GPC4	0.279051
MBNL3	-0.262956
CAMSAP3	0.0646556
RAP1GAP	0.391919
XAB2	-0.265116
ARHGEF1	0.0930205
STXBP2	-0.0601544
MAP2K7	-0.479778
DGKD	0.219224
CTTNBP2	0.835044
RARB	-0.0472878
TOP2B	-0.0050727
TM9SF3	-0.0682466
NFKB2	-0.254811
UBE2T	0.0294269
PPP1R12B	0.0203234
DNAJC10	-0.0823301
GTF3C1	0.0537485
IL4R	-0.112722
USP33	-0.161917
PAK3	-0.491681
CAPN6	-0.0931697
DCX	-0.30782
SNRPA	0.072664
SPAG6	0.0107138
EXOSC5	0.105817
DYNC1I2	-0.121949
APBB1IP	0.0606583
LRCH4	-0.130193
FAM76B	-0.239534
SIRT6	0.154773
TYR	-0.55069
POLD3	0.126724
ACTN2	0.61704
CAPZB	0.0986649
GPR137B	-0.369251
NAALAD2	0.423716
JADE1	0.258382
SLC25A43	-0.205033
UBE2A	-0.0033316
FGFR1	-0.13994
FKBP6	0.263615
SMC1B	0.0894968
FBLN1	-0.020984
ITGA8	-0.127665
MAP2	0.385011
PIAS2	-0.0212291
AMPH	-0.765896
ARAF	-0.00091
MCCC1	-0.0806894
LAMP3	-0.184293
FAP	-0.858577
NEBL	0.0702239
ACER3	0.0168575
UBE2K	-0.174174
PIK3C3	-0.0797175
N4BP2	0.135198
TIGAR	-0.133672
TULP3	0.180918
SYNJ2	-0.0410792
ADCY2	0.922638
PPP2R5C	0.032439
RBFOX1	-0.160643
GNB1	-0.0343693
EDN1	-0.461712
MLLT10	-0.437086
ZCWPW1	0.403313
ADCYAP1R1	-0.160466
FGF20	0.234543
NRD1	0.0187928
VDAC3	-0.0390243
PCM1	0.0105828
TNRC6C	0.123463
CBFA2T2	-0.151109
BRINP1	-0.528809
ITCH	0.0588382
PKD2L2	-0.428898
TP53INP2	-0.221204
SDF4	0.0212249
MYH7B	-0.83546
BPIFB2	0.0512167
TP73	0.0969277
TOLLIP	-0.0170808
UBE2D4	0.0175187
CLUL1	0.519243
RUNX1T1	0.367124
CDH17	-0.237622
THOC1	-0.34974
FKBP7	-0.567189
OSBPL6	0.332272
SLC1A3	-0.284919
XRCC5	0.0589217
LXN	0.352609
SP140	-0.350322
MKNK1	-0.258975
TNS1	0.700023
REXO1	-0.28357
SAR1A	-0.452219
CDC14A	0.188324
RAPGEF3	-0.298277
CEACAM1	-0.382412
SENP1	-0.0567308
DUSP13	0.595302
CIC	-0.176884
LIPE	-0.492569
FDFT1	0.116301
PAFAH1B3	0.0960259
OPHN1	-0.0915197
KIF22	0.0874325
SCGN	-0.0362105
LRRC16A	-0.377587
PGM1	0.250111
DDX1	-0.0511799
DNM2	0.0199554
EPB41L2	-0.47395
RIMS1	0.616412
MOXD1	0.398265
STX7	0.0570814
RABL2B	0.121393
KEAP1	0.0306015
DDX43	0.164017
PTPRH	-0.309296
DCT	0.0981006
SLC35C2	-0.114967
CRYBG3	0.00287022
EPHA6	0.13248
SCTR	-0.3146
RFX3	0.085079
RIF1	-0.26042
RAB21	-0.0182428
SLC4A4	0.37943
SMARCA2	0.0934162
SESN1	0.2063
MID2	-0.0970459
PIH1D3	0.176198
COL5A3	-0.283739
SRCAP	-0.127648
KIAA0020	-0.0518037
CPB2	0.218265
CHRNA3	0.289557
CNOT4	0.00255325
PSEN1	-0.0538222
CPOX	0.0269563
CLDND1	-0.0815771
MOK	0.187999
HSP90AA1	-0.0437988
RBL1	0.82094
DLGAP4	-0.0662373
IGSF9B	0.0891946
NDC80	0.0736519
AP4E1	-0.14009
RSBN1	0.067271
MAGI3	-0.143009
CXCL2	-0.605688
COL4A4	0.207201
TCF7	-0.0960336
OSTM1	-0.0918156
CDH7	1.2329
IMPG2	-0.492725
PCNP	0.123719
EXD2	0.0087495
ARG2	-0.143308
MEF2C	1.0033
PTPRC	0.121324
CACNA1S	-0.0520462
PKP1	-0.237417
UBA5	-0.0757592
STK17B	-0.172602
CDC14B	0.0780186
ZNF510	0.153438
LRP2	0.562917
ZNF506	-0.118711
JMJD4	-0.131778
DUSP12	-0.0871716
AACS	0.15858
KIAA0141	-0.0114377
SLC13A1	0.424904
CADPS2	0.295328
PCDHB4	0.982547
PCDHA6	-0.174211
PCDHGA2	-0.613941
HSPB11	0.0913357
PHLPP1	0.12717
ATP8B1	-0.0081064
IL12RB2	-0.236378
SMARCD3	0.493044
WDR70	-0.0190576
FYB	-0.400648
MPP4	0.187039
STRADB	-0.123503
BZW1	-0.0470716
PGR	-0.519146
C1QTNF3	-0.468045
ME2	-0.0575506
C5orf22	0.175056
CCNT2	-0.104043
FAM135A	-0.203197
COL19A1	0.270698
EPB41L3	-0.244922
COBLL1	-0.336184
DLG3	0.090601
KCNK2	1.35134
SERTAD4	0.14968
TRAF5	-0.0813521
MRPL22	0.0784075
GEMIN5	-0.0369617
NFE2L1	-0.147861
SEMA5B	-0.816876
GSK3B	-0.0970655
ITGB5	0.162497
ERC1	0.00312444
XPO1	-0.0427689
RNF13	-0.0222712
TRPM3	0.341359
PALB2	-0.0463759
DOPEY1	0.0118383
LYRM2	0.0245258
BCKDHB	-0.0307816
KAT6A	0.0722615
ZCCHC6	-0.0990485
ULK2	0.319788
GRHL2	0.198068
TNPO1	-0.161021
PLOD1	0.0398448
ITGAE	-0.165993
DIS3	-0.0396798
PIBF1	-0.0141596
TDRD3	-0.17669
NUFIP1	-0.107168
PDS5B	0.00433448
OXCT1	-0.0584081
RRAGB	-0.15036
CYLD	-0.0925297
SLC27A5	0.0721309
ZNF324	0.141498
ZNF671	-0.0359797
ZNF416	-0.065931
ZNF586	-0.0712766
ZNF446	-0.012461
ZNF264	-0.137899
RPS5	0.0300139
FAT1	-0.427974
YTHDC1	-0.049051
CHMP2B	0.0287402
SMAP2	0.26072
PPIE	0.184869
ZMPSTE24	0.0520593
STARD7	0.064729
NOA1	0.109556
REST	-0.151745
HAL	-0.205182
SSH1	0.00836154
GSTP1	0.0339226
APLP2	0.0241425
KIAA1467	0.171051
SLCO1A2	-0.0568807
WBP11	0.0276775
EIF3I	0.055697
NKAIN1	0.516882
COL16A1	-0.0266171
TXLNA	-0.0159428
APOB	0.266847
NCOA1	-0.150732
AGBL5	0.292523
EFR3B	-0.0125506
KIF3C	-0.208796
RAB10	-0.150392
GCKR	-0.0362823
HADHA	-0.0239563
MAPRE3	0.221861
CAD	-0.22523
CD59	0.0637429
CD82	-0.102103
BCORL1	-0.343747
ATRX	-0.205913
AK6	-0.165465
MYNN	-0.11539
MECOM	0.098345
SCAMP1	0.102168
PREP	-0.243543
HACE1	0.0258407
SEH1L	-0.0930642
WDR47	0.123567
WDFY1	0.062433
OVGP1	0.810527
SLC25A24	0.0469701
MAP3K4	0.19286
PILRA	-0.992203
IGSF9	0.266466
ABCB1	0.151004
ZNF213	0.00343106
AKR1B1	-0.0362931
CPNE3	0.0882456
RRN3	0.148759
CTTN	-0.0522492
WNT11	-1.23469
MTIF2	-0.114271
DDHD2	-0.184686
TTC39A	0.203572
EPS15	0.0245643
ORC1	-0.029325
MGST2	0.111719
CHERP	0.0214412
ATG16L1	0.0610928
USP40	-0.121084
POMGNT1	-0.0803142
RAD54L	-0.244893
MAST2	-0.0747693
DNAJA1	-0.0301956
B4GALT1	0.449318
CHMP5	0.00431171
NFX1	0.0724332
AQP6	0.147981
DIMT1	-0.0361676
IPO11	0.212029
FOLH1	-0.188292
EIF2AK1	0.110181
EPDR1	0.363661
SNX10	0.170812
SEPHS1	0.0602274
MRPL28	-0.08895
HBQ1	-0.453169
ITPKC	0.0268148
CEACAM6	-0.48335
FAT2	-0.177414
RBM22	-0.0391682
TMED2	0.0638464
ERO1LB	0.273411
ZFAND6	-0.0549458
HSD17B2	0.129108
TXLNG	-0.277861
PPEF1	-0.0839934
LAT2	-0.122456
HUWE1	-0.0962602
ZW10	-0.0198437
ALG9	-0.186086
MYBPC2	0.138417
NOX4	-0.722544
ACOX3	0.289349
MTMR2	0.0952505
PPP1R15A	0.0662287
HSD17B14	-0.162648
TRIP6	-0.0326189
ACHE	-0.214171
FTL	0.0507094
SRRT	-0.0586249
BAX	-0.122911
NLK	0.232981
PIGS	0.00765129
ADAMTS2	-0.190376
TMPRSS11E	-0.0890397
ATXN7L3	-0.0288653
PGS1	0.00897903
PSMC5	0.0236778
UIMC1	-0.157044
CETP	0.0168652
MMP2	-0.143958
MT3	0.556685
LPCAT2	-0.11033
OGFOD1	-0.0533556
SH3BP2	-0.120574
NOP14	-0.0207125
ADD1	0.0122678
L2HGDH	0.0379764
TXNDC16	0.100721
C14orf166	-0.0313844
NID2	0.168168
GMCL1	-0.136013
SF3B2	0.0945571
KLHL42	-0.0033024
GNAS	0.0624781
DNM1L	-0.0639074
PTHLH	0.582497
PHACTR3	-0.481957
ERGIC2	-0.0579573
TFAP2C	-0.173195
AURKA	-0.194649
CASS4	0.177955
PIR	-0.0883217
AAMDC	0.190321
RFX2	0.180763
METTL2A	0.0891906
SULT2B1	0.276713
ALG6	-0.142714
CNOT3	0.102381
GP6	-0.0620287
PTPN4	-0.0266049
DDX18	-0.090353
KHSRP	-0.160703
GNA11	0.0499381
ASAP3	-0.149991
EDEM2	-0.0618
DNMT3B	-0.117984
REM1	-0.0948507
TPX2	0.173951
PDRG1	0.0940688
EPB41L1	0.0430938
SLC15A1	-0.788966
DOCK9	-0.0459529
ANKRD10	-0.112626
TGDS	-0.10008
DOCK3	-0.704386
C3orf18	-0.304884
COQ9	-0.0650197
TMEM40	0.31397
KIF9	0.181053
ARHGAP28	0.76727
CRLS1	-0.149056
PPP1R13B	0.000919
ATRN	0.106688
SMOX	0.385105
FKBP1A	-0.0665725
NSFL1C	0.00862325
SLC4A11	-0.0264231
C20orf194	0.0300785
ZNF343	0.234477
EBF4	-0.50992
CPXM1	0.0531242
MAVS	-0.129448
XRN2	-0.0748595
KIZ	-0.0473053
DYNLL1	0.151764
TESC	0.0577545
SNX5	0.0413305
RPL6	0.0183203
MAPKAPK5	0.0819442
P2RX7	0.303302
ESF1	-0.231076
RBBP9	-0.0661733
ANAPC5	0.0396868
SLC23A2	0.306776
SLC8B1	-0.27252
TMEM230	-0.0061428
DZANK1	0.272053
KDM2B	-0.39187
CFAP61	0.246242
TASP1	0.198128
OAS1	-0.425572
GCN1L1	-0.0251894
RPLP0	0.08119
PXN	0.0369653
SIRT4	-0.413128
RPH3A	0.0823657
KIF16B	-0.0931163
TRMT6	-0.133764
CHGB	0.714104
PEBP1	0.0854567
BRAP	0.0116065
ERP29	0.0571094
NOS1	-0.395589
FUS	-0.0511253
IGBP1	0.0888961
FXYD5	-0.0467003
ZNF302	-0.12853
GRAMD1A	0.259995
FXYD3	0.0707063
HEPH	-0.253803
CDIP1	-0.211578
CMTM1	-0.129172
KCNH4	0.0551231
GANAB	0.0904232
GMIP	-0.0858222
RBM41	-0.136033
BIRC5	0.170604
LAG3	0.17353
MLF2	0.0304865
OTUB2	-0.222308
DDX24	0.105534
ZBTB25	-0.0845626
NECAP1	0.0387004
ARHGAP4	0.392762
ANKRD24	0.301696
DHX32	0.0248673
RCOR1	0.0280051
GPATCH2L	-0.0948921
LTBP4	-0.0805381
BLVRB	0.196588
SLC9A1	-0.0261566
SPTLC1	-0.0371418
PAPOLA	-0.0177841
CCNK	-0.0067967
PCBP4	0.10482
RGS1	0.342052
YPEL3	0.0771545
MRPS33	-0.0601887
NDUFB2	-0.0950476
NUDC	0.209212
MAEA	-0.0415876
ICAM1	-0.278999
STRN4	0.0623567
IRAK3	-0.366153
LYZ	-0.370527
SI	-0.0525533
MUL1	0.0695444
TFAP4	-0.0239293
PDCD7	0.0040025
SPG21	0.00185902
FETUB	0.537251
DNAJB11	0.0307067
P3H2	-0.105516
RAB11FIP3	0.142371
GNPTG	-0.0293158
ZNF268	-0.0650127
GOLGA3	0.0438311
PABPC4	-0.198753
CERS4	0.0314475
MCOLN1	0.157362
USP48	-0.023838
EFNB1	-0.0506051
PDPR	-0.0319361
AARS	0.0782469
GLG1	0.00307877
KIF4A	-0.298062
TNRC6A	-0.19897
PLEKHG2	-0.478679
DLL3	0.637332
NAT14	0.324638
PITPNM2	0.0784023
EXOC1	-0.0802315
RBM27	0.147017
OSBPL8	-0.0410048
DTX2	-0.10365
NLRC4	-0.118667
PUS7	-0.119909
LAMB4	0.302491
NRCAM	-0.0366645
LAMB1	-0.252372
SLC26A4	-0.934004
SLC26A3	0.410337
DLD	-0.131085
WDR7	0.117251
TXNL1	-0.168061
IL5RA	0.170435
ABCC6	0.221898
CMTM6	-0.0174524
ITGA6	-0.285012
RAPGEF4	-0.116568
SMPX	-0.248044
FH	-0.218337
SEL1L3	-0.0178571
TF	0.889266
CDV3	-0.178806
MYO15A	0.499905
ALKBH5	0.297742
APOH	0.451983
NLRP1	-0.0412899
PITPNM3	0.0207797
SPAG7	0.0878867
ORC6	-0.262734
ZFHX4	-0.324651
CPA1	0.531199
ZC3HC1	0.0586131
ESR1	-0.515525
RGS17	-0.123979
ANGPT2	-0.573218
TMEM101	0.113153
CD200	0.839128
CCDC80	-0.46518
PSME1	0.0286712
PPP2R3C	0.0296504
HAUS4	-0.195793
JPH4	-0.590992
MYH7	-0.157221
SLC7A8	-0.447907
OSGEP	0.0505977
SLC22A17	0.053631
RNF31	-0.0677474
SCFD1	-0.0909917
G2E3	-0.0267803
HECTD1	-0.0376403
HNRNPC	0.0536499
RPGRIP1	-0.0119528
SUPT16H	-0.0458575
TOX4	0.0579925
GEMIN2	0.00851444
TGM1	0.0905073
TINF2	0.0860334
TBL1Y	1.52505
SEMA6A	-0.351017
TRPM7	0.164197
TYRO3	0.10816
WDR76	-0.187518
CAPN3	-0.709343
SNAP23	-0.0204068
TBX15	0.287082
PHGDH	-0.0752045
COL9A3	0.517712
EZR	0.22167
MYL6	0.0145272
AGO1	0.0500234
TEKT2	0.243618
CLSPN	-0.478103
RFFL	-0.0030461
UNC13D	-0.496803
MFSD11	-0.0320231
DPYSL2	0.331766
TGFB2	-0.288373
GPATCH2	-0.186715
NUP50	0.0433385
CDC45	-0.192958
COMT	0.058564
CECR1	0.239838
VNN3	-0.364825
ECHDC1	-0.131675
LRRFIP2	-0.125393
SEC22C	0.15846
XYLB	0.279354
HDAC6	-0.0047184
GABRP	-0.334972
KRT31	-0.163891
CDC6	-0.450952
UPRT	-0.154406
CDC23	-0.230154
AAAS	-0.031016
CBX5	0.158437
FMO2	1.32218
SUCO	0.0880114
MSH2	0.0425574
MAP3K1	0.0584013
DHPS	0.0601747
HOOK2	-0.075163
NXPE1	-0.151039
ARCN1	0.00713842
EPB41L4B	0.166268
TMEM38B	0.0769533
PSMD5	0.0377506
PTGS1	-0.786282
NUP188	-0.0013785
CRAT	-0.137719
SH2D3C	-1.34059
NANS	0.0135695
TBC1D2	-0.1315
DFNB31	0.0765453
PDE6C	-0.0731517
CWF19L1	0.139294
SEMA4G	-0.235806
BTAF1	-0.257488
IKZF5	-0.0622876
BLNK	-0.214932
TLL2	-0.332871
CYP26A1	0.192964
TDRD1	0.578558
SORBS1	0.852018
CRTAC1	0.117092
BAMBI	0.0110279
IL11	0.49868
MYO3A	0.678657
WAC	-0.0267215
CREM	0.16573
NUBP2	-0.0549213
HIVEP1	-0.109419
TREM2	-0.395973
CRISP3	0.238656
FKBP5	-0.043029
SRPK1	-0.146207
BRPF3	-0.008015
MRPS18A	0.0990285
PGC	0.213809
TMEM14A	-0.0070871
EFHC1	-0.0273844
HSP90AB1	0.0597686
CDC5L	0.0423724
ITPR3	-0.108178
ZNF184	0.0828974
DSP	-0.0068697
SIRT1	-0.117985
HNRNPH3	0.00544269
IFT74	0.196989
JAK2	0.0999955
IL12RB1	-0.522173
ABL1	-0.0560735
ACOT7	0.00492951
SH3GLB1	-0.0980019
CDC7	0.207936
SYDE2	0.304226
PCSK5	-0.0420781
SCD	0.13177
TMED1	0.1582
ABLIM1	-0.0679361
ERMP1	-0.115929
RAB18	0.00751697
NRP1	-0.2254
PRTFDC1	0.124042
PALMD	0.0564458
TSPAN15	-0.0713958
H2AFY2	0.1031
FAM21A	0.0770277
MAST3	-0.266488
MZF1	0.10347
OCEL1	0.242378
MYO9B	0.014204
KCNK6	-0.180984
CATSPERG	0.470265
PSMD8	0.0571894
FBXL19	-0.0929695
HSD3B7	0.155198
SETD1A	0.00884874
BCL7C	0.0872157
CIRBP	0.163734
ATP5D	-0.0284845
C19orf26	-0.0447513
IGFALS	0.217766
HNRNPM	-0.0562649
2025-03-02	-0.0802909
NDUFB7	0.0688915
TECR	0.103441
TIMM13	-0.0143559
CDC34	0.0361814
MTAP	0.0119807
MISP	-0.0174472
CEP170B	-0.339602
POLR2E	0.101818
POLRMT	-0.117619
CDHR5	0.0668672
IZUMO4	-0.476481
RASSF7	-0.095745
GADD45B	0.254788
PALM	-0.573849
MADCAM1	-0.343518
MKNK2	-0.0433337
[truncated: 14,276 more rows]

## Sheet: Fig2B
donorId	Exacerbation	Supernatant	Concentration
T188	Severe Exacerbation	CXCL10	37.77
T168	Severe Exacerbation	CXCL10	143.41
T182	Severe Exacerbation	CXCL10	1260.57
T193	No Severe Exacerbation	CXCL10	712.24
T190	No Severe Exacerbation	CXCL10	1274.25
T194	Severe Exacerbation	CXCL10	315.14
T170	Severe Exacerbation	CXCL10	220.99
T126	Severe Exacerbation	CXCL10	796
T181	No Severe Exacerbation	CXCL10	477.78
T185	No Severe Exacerbation	CXCL10	281.55
T186	Severe Exacerbation	CXCL10	186.1
T174	Severe Exacerbation	CXCL10	50.46
T177	No Severe Exacerbation	CXCL10	662.51
T187	Severe Exacerbation	CXCL10	40.12
T179	Severe Exacerbation	CXCL10	357.41
T195	No Severe Exacerbation	CXCL10	174.91
T196	No Severe Exacerbation	CXCL10	1011.71
T197	No Severe Exacerbation	CXCL10	1046.21
T191	Severe Exacerbation	CXCL10	225.74
T192	Severe Exacerbation	CXCL10	109.89
T198	Severe Exacerbation	CXCL10	1653.89
T199	Severe Exacerbation	CXCL10	1501.39
T163	Severe Exacerbation	CXCL10	74.99
T184	No Severe Exacerbation	CXCL10	1763.42
T183	Severe Exacerbation	CXCL10	114.07
T1001	Severe Exacerbation	CXCL10	1216.06
T1002	Severe Exacerbation	CXCL10	141.37
T173	No Severe Exacerbation	CXCL10	1846.09
T175	Severe Exacerbation	CXCL10	147.35
T1003	No Severe Exacerbation	CXCL10	379.62
T1004	No Severe Exacerbation	CXCL10	280.5
T1005	Severe Exacerbation	CXCL10	35.71
T161	Severe Exacerbation	CXCL10	553.17
T176	Severe Exacerbation	CXCL10	166.67
T1006	Severe Exacerbation	CXCL10	94.05
T1007	No Severe Exacerbation	CXCL10	933.25
T137	No Severe Exacerbation	CXCL10	1850
T383	Healthy	CXCL10	422.368
T3027	Healthy	CXCL10	812.977
T3030	Healthy	CXCL10	631.942

## Sheet: Fig2C
donorId	Exacerbation	Supernatant	Concentration	log10viral_load
T188	Severe Exacerbation	CXCL10	37.77	4.10862
T168	Severe Exacerbation	CXCL10	143.41	4.838
T182	Severe Exacerbation	CXCL10	1260.57	2.71197
T193	No Severe Exacerbation	CXCL10	712.24	1.62152
T190	No Severe Exacerbation	CXCL10	1274.25	2.87003
T194	Severe Exacerbation	CXCL10	315.14	3.00374
T170	Severe Exacerbation	CXCL10	220.99	3.83141
T126	Severe Exacerbation	CXCL10	796	3.30283
T181	No Severe Exacerbation	CXCL10	477.78	2.77275
T185	No Severe Exacerbation	CXCL10	281.55	2.86071
T186	Severe Exacerbation	CXCL10	186.1	2.96791
T174	Severe Exacerbation	CXCL10	50.46	4.13283
T177	No Severe Exacerbation	CXCL10	662.51	2.91111
T187	Severe Exacerbation	CXCL10	40.12	3.0027
T179	Severe Exacerbation	CXCL10	357.41	2.80765
T195	No Severe Exacerbation	CXCL10	174.91	2.87619
T196	No Severe Exacerbation	CXCL10	1011.71	1.66354
T197	No Severe Exacerbation	CXCL10	1046.21	2.60567
T191	Severe Exacerbation	CXCL10	225.74	3.36688
T192	Severe Exacerbation	CXCL10	109.89	4.76622
T198	Severe Exacerbation	CXCL10	1653.89	3.70778
T199	Severe Exacerbation	CXCL10	1501.39	3.1781
T163	Severe Exacerbation	CXCL10	74.99	3.92362
T184	No Severe Exacerbation	CXCL10	1763.42	2.88033
T183	Severe Exacerbation	CXCL10	114.07	3.74872
T1001	Severe Exacerbation	CXCL10	1216.06	3.20703
T1002	Severe Exacerbation	CXCL10	141.37	2.86259
T173	No Severe Exacerbation	CXCL10	1846.09	2.79599
T175	Severe Exacerbation	CXCL10	147.35	3.01484
T1003	No Severe Exacerbation	CXCL10	379.62	1.79991
T1004	No Severe Exacerbation	CXCL10	280.5	2.73885
T1005	Severe Exacerbation	CXCL10	35.71	2.07634
T161	Severe Exacerbation	CXCL10	553.17	3.28336
T176	Severe Exacerbation	CXCL10	166.67	4.01498
T1006	Severe Exacerbation	CXCL10	94.05	3.19685
T1007	No Severe Exacerbation	CXCL10	933.25	2.89682
T137	No Severe Exacerbation	CXCL10	1850	3.03816
T383	Healthy	CXCL10	422.368	2.9991
T3027	Healthy	CXCL10	812.977	2.39569
T3030	Healthy	CXCL10	631.942	3.23073

[truncated: 48 more sheets: Fig3A, Fig3B, Fig3C, Fig3D, Fig3E, Fig3F, SFig2A, SFig2B, SFig2C, SFig2D, SFig2E, SFig2F, SFig2G, SFig2H, SFig2I, SFig2J, SFig2K, SFig2L, SFig2M, SFig2N …]
